# Supplementary material for: Next-generation sequencing in advanced Chinese melanoma reveals therapeutic targets and prognostic biomarkers for immunotherapy
Source: Sci Rep. 2022 Jun 10;12:9559. doi: 10.1038/s41598-022-13391-y (PMC9187737; doi:10.1038/s41598-022-13391-y)
Supplement: Supplementary file 3 — Supplementary Information 3. [file 41598_2022_13391_MOESM3_ESM.xlsx]

## Sheet: title
Next-generation Sequencing in advanced Chinese melanoma reveals therapeutic targets and prognostic biomarkers for immunotherapy
Fuxue Huang#1,2, Jingjing Li#1, Xizhi Wen#1, Baoyan Zhu1,3, Wei Liu1, Jiuhong Wang1, Hang Jiang1, Ya Ding*1, Dandan Li*1, Xiaoshi Zhang*1

## Sheet: clinical_data
sample_ID	Group	Gender	Age	T	N	M	stage（I/II/III/IV)	Ulceration（Yes_1; No_0）	Congenital nevus（Yes_1; No_0）	Trauma（Yes_1; No_0）	Sun exposure（Yes_1; No_0）	Sample_type	TMB
01	CSD	Female	44	4a	1c	0	IIIC	0	0	0	1	primary	8.16
02	Mucosal	Male	60	2	2a	0	III	0	0	0	0	primary	7.5
03	CSD	Male	37	4a	0	0	IIB	0	0	0	0	primary	15
04	NCSD	Male	61	x	x	1c	IV	0	0	0	0	metastatic	3.06
05	Acral	Male	55	1b	3	0	IIIC	1	0	0	0	primary	2.04
06	Acral	Female	49	x	2b	1b	IV	0	0	0	0	primary	6.12
07	Mucosal	Male	41	x	1	0	III	0	0	0	0	primary	4.08
08	NCSD	Male	36	3b	1b	0	IIIC	1	0	0	0	primary	5
09	Mucosal	Male	64	4a	0	0	IIIA	1	0	0	0	primary	21.25
10	NCSD	Female	65	4a	2a	0	IIIC	0	0	0	0	primary	3.06
11	Acral	Female	65	x	3c	0	IIIC	0	0	1	0	metastatic	2.04
12	NCSD	Male	29	4a	0	0	IIIB	0	1	0	0	primary	3.75
13	CSD	Male	45	4a	0	0	IIB	0	0	0	1	primary	5
14	Mucosal	Female	68	4a	0	0	IIB	0	0	0	0	primary	10
15	CSD	Female	58	4b	0	0	IIC	1	0	0	1	primary	1.02
16	Acral	Female	60	4b	3c	0	IIIC	1	0	1	0	primary	10.2
17	Acral	Female	56	4b	3b	1c	IV	1	0	0	0	metastatic	8.16
18	CSD	Male	67	x	0	0		0	0	0	1	primary	22.45
19	Mucosal	Male	53	x	0	0		1	0	1	0	primary	2.04
20	NCSD	Female	63	4b	1b	0	IIIC	1	0	0	0	primary	4.08
21	CSD	Male	41	4a	0	0	IIB	0	0	0	1	primary	6.12
22	NCSD	Male	53	1b	0	0	IA	1	1	0	0	primary	3.06
23	NCSD	Male	55	x	3c	0	IIIC	0	1	1	0	primary	348
24	Mucosal	Female	46	3b	3	x	IIIC	1	0	0	0	primary	15
25	NCSD	Male	33	x	x	1d	IV	0	0	0	0	metastatic	2.04
26	CSD	Female	77	x	3	0	IIIC	0	0	0	1	primary	10
27	NCSD	Male	57	x	3b	0	IIIC	0	0	0	0	primary	140.82
28	Mucosal	Female	78	3b	3	0	IV	1	0	0	0	primary	6.12
29	CSD	Male	87	4b	2	0	IIIC	1	0	0	1	primary	15
30	NCSD	Female	43	4b	3	0	IIIC	0	0	0	0	primary	2.04
31	CSD	Female	59	4a	0	0	IIB	0	1	0	0	primary	1.25
32	Acral	Male	51	4b	0	0	IIC	1	1	1	0	metastatic	7.5
33	NCSD	Male	42	x	3a	0	IIIC	0	0	1	0	primary	13.75
34	NCSD	Female	43	4b	0	0	IIC	1	1	0	0	primary	3.06
35	NCSD	Female	29	3b	3a	0	IIIC	1	0	0	0	primary	1.25
36	Mucosal	Female	41	xb	1b	0	IIIC	1	0	0	0	primary	18.75
37	Mucosal	Male	28	3	0	0	III	0	0	0	0	primary	10
38	NCSD	Male	39	x	x	1d	IV	0	1	0	0	metastatic	1.02
39	CSD	Female	38	4	0	0	IIB	0	1	1	1	primary	6.12
40	NCSD	Female	49	x	2	0	III	0	0	0	0	primary	5.1
41	CSD	Male	63	x	3c	0	IIIC	0	1	1	1	primary	12.24
42	Acral	Female	51	2b	0	0	IIA	1	0	1	0	primary	7.5
43	NCSD	Male	59	x	3	0	IIIC	1	1	1	0	primary	8.16
44	CSD	Female	23	1a	3b	0	IIIC	0	1	1	0	primary	0
45	Acral	Female	60	x	3c	0	IIIC	1	0	0	0	metastatic	6.12
46	Mucosal	Male	75	3	2	0	IIIB	1	0	0	0	primary	2.04
47	NCSD	Female	29	4b	0	0	IIC	1	0	0	0	primary	2.04
48	CSD	Female	44	x	0	0		1	0	0	1	primary	6.12
49	CSD	Female	24	x	x	0		1	1	0	1	primary	5.1
50	Mucosal	Male	52	4b	0	0	IIC	1	0	0	0	primary	2.04
51	Mucosal	Female	57	4	0	0	III	0	0	0	0	primary	6.12
52	Acral	Male	59	3	0	0	II	0	0	1	0	primary	8.75
53	NCSD	Female	51	x	x	1d	IV	0	0	0	0	primary	6.25
54	NCSD	Male	34	x	x	0		0	0	0	0	primary	7.5
55	Mucosal	Male	66	x	x	1b	IV	0	0	0	0	metastatic	18.75
56	Mucosal	Female	60	x	0	0		0	0	0	0	primary	6.12
57	NCSD	Male	59	x	1	0	IIIB	0	1	0	0	primary	4.08
58	Acral	Male	72	4b	0	0	IIC	1	0	0	0	primary	4.08
59	NCSD	Male	24	x	3	1b	IV	0	1	0	0	metastatic	5.1
60	CSD	Male	30	3a	0	0	IIA	0	0	0	1	primary	8.16
61	Acral	Female	52	x	3		IIIC	0	0	0	0	primary	7.5
62	NCSD	Male	59	x	3	0	IIIC	0	0	0	0	primary	5.1
63	NCSD	Male	34	x	x	1d	IV	0	0	0	0	metastatic	8.16
64	Mucosal	Female	54	x	x	1d	IV	0	0	0	0	metastatic	2.04
65	Mucosal	Female	50	x	0	0		1	0	0	0	primary	8.16
66	Mucosal	Male	53	x	x	1d	IV	0	0	0	0	metastatic	12.5
67	Mucosal	Female	34	4	2	0	IIIC	0	0	0	0	primary	6.25
68	Mucosal	Male	48	3	1	0	IV	0	0	0	0	primary	400
69	Acral	Female	31	x	x	1d	IV	0	0	1	0	primary	4.08
70	Mucosal	Female	28	4a	0	0	IIIA	0	0	0	0	primary	1.02
71	NCSD	Female	67	x	x	1d	IV	0	1	1	0	metastatic	6.25
72	Mucosal	Male	54	x	0	0		0	0	0	0	primary	11.22
73	Mucosal	Male	53	3	0	0	IIIA	0	0	0	0	primary	2.04
74	Mucosal	Female	70	3	0	0	III	0	0	0	0	primary	2.04
75	Mucosal	Female	53	x	x	1d	IV	0	0	0	0	metastatic	4.08
76	Acral	Male	48	4b	0	0	IIC	1	0	0	0	primary	3.06
77	Acral	Female	42	4b	0	0	IIC	1	0	0	0	primary	3.06
78	Mucosal	Female	66	4	0	0	IIB	0	0	0	0	primary	3.06
79	Acral	Female	60	4b	0	0	IIC	1	0	0	0	primary	8.75
80	NCSD	Male	39	x	1	0	III	0	1	0	0	primary	12.24
81	NCSD	Female	46	x	0	0		0	0	0	0	primary	162.5
