# Supplementary material for: Next-generation sequencing in advanced Chinese melanoma reveals therapeutic targets and prognostic biomarkers for immunotherapy
Source: Sci Rep. 2022 Jun 10;12:9559. doi: 10.1038/s41598-022-13391-y (PMC9187737; doi:10.1038/s41598-022-13391-y)
Supplement: Supplementary file 4 — Supplementary Information 4. [file 41598_2022_13391_MOESM4_ESM.xlsx]

## Sheet: title
Next-generation Sequencing in advanced Chinese melanoma reveals therapeutic targets and prognostic biomarkers for immunotherapy
Fuxue Huang#1,2, Jingjing Li#1, Xizhi Wen#1, Baoyan Zhu1,3, Wei Liu1, Jiuhong Wang1, Hang Jiang1, Ya Ding*1, Dandan Li*1, Xiaoshi Zhang*1

## Sheet: immunotherapy_clinical_data
sample_ID	group	OS	OS_stat	PFS	HDR_STAT	PFS_stat	TMB
05	acral	1067	0	975	1	1	2.04
06	acral	620	1	472	0	1	6.12
11	acral	1140	0	87	1	1	2.04
02	mucosal_esophagus	426	1	200	0	1	7.5
66	mucosal_esophagus	47	1	33	0	1	12.5
73	mucosal_head and neck	926	1	43	0	1	2.04
07	mucosal_head and neck	1000	0	678	1	1	4.08
09	mucosal_head and neck	607	1	307	0	1	21.25
28	mucosal_head and neck	1121	0	868	0	1	6.12
14	mucosal_pudendum	1344	0	181	0	1	10
24	mucosal_pudendum	86	1	65	0	1	10
04	NCSD	386	1	86	0	1	3.06
21	NCSD	1188	0	563	0	1	6.12
08	NCSD	1252	0	84	0	1	5
10	NCSD	531	1	177	0	1	3.06
22	NCSD	343	1	141	1	1	3.06
27	NCSD	1176	0	1176	1	0	140.82
01	CSD	616	0	178	0	1	8.16
03	CSD	2350	0	2350	1	0	15
13	CSD	350	0	182	0	1	5
21	CSD	1066	0	609	0	1	6.12
26	CSD	1359	0	106	1	1	10
29	CSD	174	1	128	0	1	15
15	CSD	1238	0	777	0	1	1.02
12	NCSD	1251	0	280	0	1	3.75
