# Supplementary material for: Next-generation sequencing in advanced Chinese melanoma reveals therapeutic targets and prognostic biomarkers for immunotherapy
Source: Sci Rep. 2022 Jun 10;12:9559. doi: 10.1038/s41598-022-13391-y (PMC9187737; doi:10.1038/s41598-022-13391-y)
Supplement: Supplementary file 5 — Supplementary Information 5. [file 41598_2022_13391_MOESM5_ESM.xlsx]

## Sheet: title
Next-generation Sequencing in advanced Chinese melanoma reveals therapeutic targets and prognostic biomarkers for immunotherapy
Fuxue Huang#1,2, Jingjing Li#1, Xizhi Wen#1, Baoyan Zhu1,3, Wei Liu1, Jiuhong Wang1, Hang Jiang1, Ya Ding*1, Dandan Li*1, Xiaoshi Zhang*1

## Sheet: NGS_data
Sample_ID	Gene	Mutation_Type	Exon_Rank	Description	AF	DP	CHROM	POS	dbsnp_ID	COSM_ID	MatchReport	REF	ALT	Pop_Freq	Transcript_ID	HGVS_P	HGVS_C	HGVS	Dup_Pair	Dup_Single	Uniq_Pair	Uniq_Single	GERM_Degree	CLINSIG	intervar_evidence	Degrees	RS_Score	Prior_Type	polish_backgroud
01	KMT2A	missense_variant	3	p.A1051L	0.2488	606	11	118345025	NA	NA	A1051	GC	CT	0	NM_001197104.1	p.Ala1051Leu	c.3151_3152delinsCT	NM_001197104.1(KMT2A):c.3151_3152delinsCT(p.Ala1051Leu)	11	9	7	5	NA	NA	PM2;PP3	Uncertain significance	23.4	NOVEL	NA
01	PIK3C2G	missense_variant	27	p.P1234S	0.2565	1653	12	18715746	NA	NA	P1234	C	T	0	NM_001288772.1	p.Pro1234Ser	c.3700C>T	NM_001288772.1(PIK3C2G):c.3700C>T(p.Pro1234Ser)	36	17	9	4	NA	NA	PM2;BP4	Uncertain significance	55.8	NOVEL	169432;13;739;2
01	JAK3	cn_amp	NA	cn_amp	4.71	0.218;4;15,21,25,27	19p13.11	19p13.11	NA	NA	CN_gain	21	21	NA	NM_000215.3	NA	cn_amp	cn_amp	NA	NA	NA	NA	NA	NA	NA	Uncertain significance	NA	NA	NA
01	PIK3R2	cn_amp	NA	cn_amp	5.24	0.214;9;12,17,17,21,21,25,25,27,30	19p13.11	19p13.11	NA	NA	CN_gain	13	13	NA	NM_005027.3	NA	cn_amp	cn_amp	NA	NA	NA	NA	NA	NA	NA	Uncertain significance	NA	NA	NA
01	MEF2B	cn_amp	NA	cn_amp	4.15	0.197;2;20,20	19p13.11	19p13.11	NA	NA	CN_gain	7	5	NA	NM_001145785.1	NA	cn_amp	cn_amp	NA	NA	NA	NA	NA	NA	NA	Uncertain significance	NA	NA	NA
01	LRP1B	synonymous_variant	65	p.Q3407=	0.2865	1958	2	141201972	NA	NA	Q3407	C	T	0	NM_018557.2	p.Gln3407=	c.10221G>A	NM_018557.2(LRP1B):c.10221G>A(p.Gln3407=)	30	30	7	7	NA	NA	PM2;BP4;BP7	Likely benign	59.6	NOVEL	201146;14;535;2
01	MLH1	intron_variant	14	c.1559-7T>G	0.1125	907	3	37081670	NA	NA	Intron14_variant	T	G	0	NM_000249.3	NA	c.1559-7T>G	NM_000249.3(MLH1):c.1559-7T>G	7	6	4	9	NA	NA	PM2	Uncertain significance	16	NOVEL	96461;5;350;1
01	KIT	synonymous_variant	16	p.D768=	0.2225	1573	4	55598107	NA	NA	D768	C	T	0	NM_000222.2	p.Asp768=	c.2304C>T	NM_000222.2(KIT):c.2304C>T(p.Asp768=)	22	15	9	6	NA	NA	PM2;BP4;BP7	Likely benign	40.6	NOVEL	181465;3;2065;2
01	BRAF	missense_variant	15	p.V600E	0.3484	1154	7	140453136	rs113488022	COSM476	V600	A	T	4.065e-06	NM_004333.4	p.Val600Glu	c.1799T>A	NM_004333.4(BRAF):c.1799T>A(p.Val600Glu)	33	33	23	11	NA	Pathogenic;Likely_pathogenic	PM1;PM2;PP3;PP5	Likely pathogenic	75.4	HOT	515759;84;516;2
01	CARD11	synonymous_variant	18	p.I770=	0.2137	454	7	2959206	NA	COSM3637823	I770	G	A	0	NM_032415.5	p.Ile770=	c.2310C>T	NM_032415.5(CARD11):c.2310C>T(p.Ile770=)	6	11	8	5	NA	NA	PM2;BP4;BP7	Likely benign	20.6	NOVEL	71623;15;321;2
01	EGFR	stop_gained	7	p.R255*	0.4341	949	7	55221719	rs776490661	NA	LOF	C	T	4.061e-06	NM_005228.3	p.Arg255*	c.763C>T	NM_005228.3(EGFR):c.763C>T(p.Arg255*)	39	23	11	12	NA	NA	PVS1;PM2;PP3	Pathogenic	66.4	NOVEL	431973;165;370;2
02	TP53	missense_variant	7	p.I251N	0.2062	743	17	7577529	NA	COSM242660,COSM242661,COSM11374,COSM1709729	I251	A	T	0	NM_000546.5	p.Ile251Asn	c.752T>A	NM_000546.5(TP53):c.752T>A(p.Ile251Asn)	15	5	29	30	NA	NA	PM1;PM2;PM5;PP3	Likely pathogenic	42.4	COSMIC	277831;36;276;1
02	TP53	missense_variant	7	p.S241Y	0.1652	805	17	7577559	NA	COSM1230110,COSM2744620,COSM1230111,COSM3712577,COSM1230112,COSM10935	S241	G	T	0	NM_000546.5	p.Ser241Tyr	c.722C>A	NM_000546.5(TP53):c.722C>A(p.Ser241Tyr)	9	14	20	21	NA	Likely_pathogenic	PM1;PM2;PM5;PP3;PP5	Likely pathogenic	36.4	COSMIC	297023;30;147;1
02	SMARCB1	cn_amp	NA	cn_amp	3.98	NA;0;NA	22q11.23	22q11.23	NA	NA	CN_gain	9	9	NA	NM_003073.4	NA	cn_amp	cn_amp	NA	NA	NA	NA	NA	NA	NA	Uncertain significance	NA	NA	NA
02	RICTOR	synonymous_variant	31	p.L1277=	0.1928	3139	5	38950119	NA	NA	L1277	C	A	0	NM_001285439.1	p.Leu1277=	c.3831G>T	NM_001285439.1(RICTOR):c.3831G>T(p.Leu1277=)	46	63	22	19	NA	NA	PM2;BP4;BP7	Likely benign	113.4	NOVEL	241345;38;732;2
03	MDM2	cn_amp	NA	cn_amp	18.22	NA	12q15	12q15	NA	NA	CN_gain	14	14	NA	NA	NA	NA	cn_amp	NA	NA	NA	NA	NA	NA	NA	NA
03	BRAF	missense_variant	15	p.V600E	0.533	1498	7	140453136	rs113488022	COSM476	V600	A	T	0	NM_004333.4	p.Val600Glu	c.1799T>A	NM_004333.4(BRAF):c.1799T>A(p.Val600Glu)	46	97	90	243	2	5|5|5|5|5|5|5|5	ClinVar=5	Pathogenic
03	FLT3	missense_variant	18	p.I745L	0.152	864	13	28599055	NA	NA	I745	T	A	0	NM_004119.2	p.Ile745Leu	c.2233A>T	NM_004119.2(FLT3):c.2233A>T(p.Ile745Leu)	2	21	22	35	1	-1		uncertain
03	DAXX	missense_variant	2	p.S52N	0.467	535	6	33289584	NA	NA	S52	C	T	0	NM_001141970.1	p.Ser52Asn	c.155G>A	NM_001141970.1(DAXX):c.155G>A(p.Ser52Asn)	7	22	35	114	1	-1		uncertain
03	FGF23	missense_variant	3	p.R228K	0.203	360	12	4479582	NA	NA	R228	C	T	0	NM_020638.2	p.Arg228Lys	c.683G>A	NM_020638.2(FGF23):c.683G>A(p.Arg228Lys)	1	3	16	44	2	-1		uncertain
03	MSH2	synonymous_variant	10	p.V532=	0.592	1040	2	47693882	NA	COSM3581875	LOF	C	T	0	NM_000251.2	p.Val532=	c.1596C>T	NM_000251.2(MSH2):c.1596C>T(p.Val532=)	26	68	81	194	0	-1	LOW.synonymous_variant	Likely Benign
03	KMT2D	missense_variant	39	p.G4255D	0.221	316	12	49425724	NA	NA	G4255	C	T	0.0001	NM_003482.3	p.Gly4255Asp	c.12764G>A	NM_003482.3(KMT2D):c.12764G>A(p.Gly4255Asp)	1	5	9	45	1	-1		uncertain
03	BAP1	missense_variant	12	p.P390T	0.3	584	3	52438551	NA	COSM1186312	P390	G	T	0	NM_004656.3	p.Pro390Thr	c.1168C>A	NM_004656.3(BAP1):c.1168C>A(p.Pro390Thr)	5	14	37	70	1	-1		uncertain
03	XPO1	synonymous_variant	11	p.F329=	0.593	912	2	61722650	NA	NA	LOF	A	G	0	NM_003400.3	p.Phe329=	c.987T>C	NM_003400.3(XPO1):c.987T>C(p.Phe329=)	30	59	57	187	-1	-1	LOW.synonymous_variant	Likely Benign
03	EPHA5	missense_variant	16	p.P940S	0.135	1000	4	66201687	NA	COSM5040120	P940	G	A	0	NM_001281765.2	p.Pro940Ser	c.2818C>T	NM_001281765.2(EPHA5):c.2818C>T(p.Pro940Ser)	9	11	18	42	2	-1		uncertain
03	MDM2	missense_variant	5	p.N117S	0.93	5911	12	69214146	NA	NA	N117	A	G	0	NM_002392.5	p.Asn117Ser	c.350A>G	NM_002392.5(MDM2):c.350A>G(p.Asn117Ser)	178	679	640	2428	1	-1		uncertain
03	ETV1	cn_amp	NA	cn_amp	3.3	NA	7p21.2	7p21.2	NA	NA	CN_gain	335	255	NA	NA	NA	NA	cn_amp	NA	NA	NA	NA	NA	NA	NA	NA
03	HGF	cn_amp	NA	cn_amp	3.31	NA	7q21.11	7q21.11	NA	NA	CN_gain	19	15	NA	NA	NA	NA	cn_amp	NA	NA	NA	NA	NA	NA	NA	NA
03	PIK3CG	cn_amp	NA	cn_amp	3.51	NA	7q22.3	7q22.3	NA	NA	CN_gain	30	28	NA	NA	NA	NA	cn_amp	NA	NA	NA	NA	NA	NA	NA	NA
03	MET	cn_amp	NA	cn_amp	3.41	NA	7q31.2	7q31.2	NA	NA	CN_gain	77	66	NA	NA	NA	NA	cn_amp	NA	NA	NA	NA	NA	NA	NA	NA
03	SMO	cn_amp	NA	cn_amp	3.32	NA	7q32.1	7q32.1	NA	NA	CN_gain	14	11	NA	NA	NA	NA	cn_amp	NA	NA	NA	NA	NA	NA	NA	NA
03	EZH2	cn_amp	NA	cn_amp	3.02	NA	7q36.1	7q36.1	NA	NA	CN_gain	22	14	NA	NA	NA	NA	cn_amp	NA	NA	NA	NA	NA	NA	NA	NA
03	RUNX1T1	synonymous_variant	4	p.L168=	0.223	628	8	93026948	NA	NA	LOF	C	A	0	NM_001198679.1	p.Leu168=	c.504G>T	NM_001198679.1(RUNX1T1):c.504G>T(p.Leu168=)	8	18	18	37	-1	-1	LOW.synonymous_variant	Likely Benign
03	GRIN2A	missense_variant	14	p.P1199L	0.451	951	16	9857805	NA	NA	P1199	G	A	0	NM_000833.4	p.Pro1199Leu	c.3596C>T	NM_000833.4(GRIN2A):c.3596C>T(p.Pro1199Leu)	25	47	55	132	1	-1		uncertain
04	CREBBP	stop_gained	2	p.Q125*	0.3714	490	16	3900723	NA	NA	LOF	G	A	0	NM_004380.2	p.Gln125*	c.373C>T	NM_004380.2(CREBBP):c.373C>T(p.Gln125*)	6	12	34	76	NA	NA	PVS1;PM2;PP3	Pathogenic	51.2	NOVEL	61387;6;403;1
04	SMARCA4	missense_variant	6	p.A340T	0.5087	345	19	11098500	rs371214327	COSM3970684,COSM3970683	A340	G	A	0.0003	NM_001128849.1	p.Ala340Thr	c.1018G>A	NM_001128849.1(SMARCA4):c.1018G>A(p.Ala340Thr)	3	6	38	100	NA	Uncertain_significance	PP3	Uncertain significance	50.6	NOVEL	29177;5;161;2
04	AKT2	cn_del	NA	cn_del	0.73	NA;0;NA	19q13.2	19q13.2	NA	NA	CN_loss	14	9	NA	NM_001626.5	NA	cn_del	cn_del	NA	NA	NA	NA	NA	NA	NA	Uncertain significance	NA	NA	NA
04	AXL	cn_del	NA	cn_del	0.64	0.211;2;18,25	19q13.2	19q13.2	NA	NA	CN_loss	20	17	NA	NM_021913.4	NA	cn_del	cn_del	NA	NA	NA	NA	NA	NA	NA	Uncertain significance	NA	NA	NA
04	CD79A	cn_del	NA	cn_del	0.49	0.16;4;15,15,17,17	19q13.2	19q13.2	NA	NA	CN_loss	5	3	NA	NM_001783.3	NA	cn_del	cn_del	NA	NA	NA	NA	NA	NA	NA	Uncertain significance	NA	NA	NA
04	CIC	cn_del	NA	cn_del	0.98	0.315;3;31,31,33	19q13.2	19q13.2	NA	NA	CN_loss	17	9	NA	NM_015125.4	NA	cn_del	cn_del	NA	NA	NA	NA	NA	NA	NA	Uncertain significance	NA	NA	NA
04	JAK1	cn_del	NA	cn_del	0.82	0.272;5;21,23,28,29,35	1p31.3	1p31.3	NA	NA	CN_loss	24	20	NA	NM_001320923.1	NA	cn_del	cn_del	NA	NA	NA	NA	NA	NA	NA	Uncertain significance	NA	NA	NA
04	APC	missense_variant	10	p.D328N	0.0996	954	5	112154711	NA	NA	D328	G	A	0	NM_000038.5	p.Asp328Asn	c.982G>A	NM_000038.5(APC):c.982G>A(p.Asp328Asn)	2	8	20	30	NA	NA	PM1;PM2;PP3	Uncertain significance	26.4	NOVEL	537245;33;411;1
05	NRAS	missense_variant	3	p.Q61R	0.5243	822	1	115256529	rs11554290	COSM584	Q61	T	C	0	NM_002524.4	p.Gln61Arg	c.182A>G	NM_002524.4(NRAS):c.182A>G(p.Gln61Arg)	27	55	36	89	NA	Pathogenic;Likely_pathogenic	PM1;PM2;PP3;PP5	Likely pathogenic	110.4	HOT	508189;133;357;3
05	PARP4	cn_amp	NA	cn_amp	5.74	0.138;2;11,17	13q12.12	13q12.12	NA	NA	CN_gain	33	32	NA	NM_006437.3	NA	cn_amp	cn_amp	NA	NA	NA	NA	NA	NA	NA	Uncertain significance	NA	NA	NA
05	CDK8	cn_amp	NA	cn_amp	6.71	0.161;2;12,20	13q12.13	13q12.13	NA	NA	CN_gain	13	13	NA	NM_001260.2	NA	cn_amp	cn_amp	NA	NA	NA	NA	NA	NA	NA	Uncertain significance	NA	NA	NA
05	FLT3	cn_amp	NA	cn_amp	5.92	NA;0;NA	13q12.2	13q12.2	NA	NA	CN_gain	22	21	NA	NM_004119.2	NA	cn_amp	cn_amp	NA	NA	NA	NA	NA	NA	NA	Uncertain significance	NA	NA	NA
05	FLT1	cn_amp	NA	cn_amp	6.17	NA;0;NA	13q12.2	13q12.2	NA	NA	CN_gain	31	31	NA	NM_002019.4	NA	cn_amp	cn_amp	NA	NA	NA	NA	NA	NA	NA	Uncertain significance	NA	NA	NA
05	BRCA2	cn_amp	NA	cn_amp	6.47	0.119;2;11,13	13q13.1	13q13.1	NA	NA	CN_gain	25	25	NA	NM_000059.3	NA	cn_amp	cn_amp	NA	NA	NA	NA	NA	NA	NA	Uncertain significance	NA	NA	NA
05	RB1	large_genomic_rearrangement	43118	exon1-18cn_amp	6.68	0.173;2;15,20	13q14.2	48877914-49027307(+)	NA	NA	CN_gain	26	18	NA	NM_000321.2	NA	exon1-18cn_amp	NM_000321.2(RB1):exon1-18cn_amp	NA	NA	NA	NA	NA	NA	NA	Uncertain significance	NA	NA	NA
05	DIS3	cn_amp	NA	cn_amp	6.36	NA;0;NA	13q22.1	13q22.1	NA	NA	CN_gain	21	20	NA	NM_014953.4	NA	cn_amp	cn_amp	NA	NA	NA	NA	NA	NA	NA	Uncertain significance	NA	NA	NA
05	FGF14	cn_amp	NA	cn_amp	4.42	NA;0;NA	13q33.1	13q33.1	NA	NA	CN_gain	6	6	NA	NM_175929.2	NA	cn_amp	cn_amp	NA	NA	NA	NA	NA	NA	NA	Uncertain significance	NA	NA	NA
05	IRS2	cn_amp	NA	cn_amp	3.56	NA;0;NA	13q34	13q34	NA	NA	CN_gain	7	4	NA	NM_003749.2	NA	cn_amp	cn_amp	NA	NA	NA	NA	NA	NA	NA	Uncertain significance	NA	NA	NA
05	CUL4A	cn_amp	NA	cn_amp	3.91	NA;0;NA	13q34	13q34	NA	NA	CN_gain	19	17	NA	NM_001008895.2	NA	cn_amp	cn_amp	NA	NA	NA	NA	NA	NA	NA	Uncertain significance	NA	NA	NA
05	TP53	missense_variant	4	p.L111R	0.7512	209	17	7579355	NA	COSM1646884,COSM3742473,COSM307283,COSM44570,COSM307284	L111	A	C	0	NM_000546.5	p.Leu111Arg	c.332T>G	NM_000546.5(TP53):c.332T>G(p.Leu111Arg)	2	18	21	77	NA	Likely_pathogenic	PM1;PM2;PP3;PP5	Likely pathogenic	44.4	COSMIC	87551;7;110;1
05	GNA11	cn_amp	NA	cn_amp	4.17	0.355;2;31,40	19p13.3	19p13.3	NA	NA	CN_gain	7	5	NA	NM_002067.4	NA	cn_amp	cn_amp	NA	NA	NA	NA	NA	NA	NA	Uncertain significance	NA	NA	NA
05	MYC	cn_amp	NA	cn_amp	6.95	NA;0;NA	8q24.21	8q24.21	NA	NA	CN_gain	3	3	NA	NM_002467.4	NA	cn_amp	cn_amp	NA	NA	NA	NA	NA	NA	NA	Uncertain significance	NA	NA	NA
06	FAT3	missense_variant	1	p.V564A	0.0462	1559	11	92086969	NA	NA	V564	T	C	0	NM_001008781.2	p.Val564Ala	c.1691T>C	NM_001008781.2(FAT3):c.1691T>C(p.Val564Ala)	7	9	4	6	NA	NA	PM1;PM2;PP3	Uncertain significance	17.8	NOVEL	179986;34;690;2
06	CBL	splice_acceptor_variant	9	p.E366_Q367del	0.2326	559	11	119148872	NA	NA	Exon9_splice_site	AAAGG	A	0	NM_005188.3	p.Glu366_Gln367del	c.1096-1_1098del	NM_005188.3(CBL):c.1096-1_1098del(p.Glu366_Gln367del)	6	17	15	29	NA	NA	PVS1;PM2	Likely pathogenic	34.4	NOVEL	NA
06	KIT	missense_variant	13	p.K642E	0.3846	1401	4	55594221	rs121913512	COSM1304	K642	A	G	0	NM_000222.2	p.Lys642Glu	c.1924A>G	NM_000222.2(KIT):c.1924A>G(p.Lys642Glu)	48	67	47	64	NA	Pathogenic;Likely_pathogenic	PM1;PM2;PP3;PP5	Likely pathogenic	142.6	COSMIC	634605;152;482;2
06	FBXW7	missense_variant	10	p.W526R	0.0613	867	4	153247226	NA	COSM30599	W526	A	G	0	NM_033632.3	p.Trp526Arg	c.1576T>C	NM_033632.3(FBXW7):c.1576T>C(p.Trp526Arg)	5	7	3	9	NA	NA	PM1;PM2;PP3	Uncertain significance	14.2	COSMIC	632864;119;509;2
06	FBXW7	missense_variant	10	p.Y519S	0.2517	1057	4	153247246	NA	NA	Y519	T	G	0	NM_033632.3	p.Tyr519Ser	c.1556A>C	NM_033632.3(FBXW7):c.1556A>C(p.Tyr519Ser)	22	22	18	41	NA	NA	PM1;PM2;PP3	Uncertain significance	58.6	NOVEL	739790;88;422;1
06	MED12	intron_variant	1	c.99+15C>G	0.2268	97	X	70338718	NA	NA	Intron1_variant	C	G	0	NM_005120.2	NA	c.99+15C>G	NM_005120.2(MED12):c.99+15C>G	1	1	5	6	NA	NA	PM2	Uncertain significance	6	NOVEL	8136;1;665;1
07	PARP4	cn_amp	NA	cn_amp	3.13	NA;0;NA	13q12.12	13q12.12	NA	NA	CN_gain	33	18	NA	NM_006437.3	NA	cn_amp	cn_amp	NA	NA	NA	NA	NA	NA	NA	Uncertain significance	NA	NA	NA
07	CDK8	cn_amp	NA	cn_amp	3.79	0.167;2;12,21	13q12.13	13q12.13	NA	NA	CN_gain	13	12	NA	NM_001260.2	NA	cn_amp	cn_amp	NA	NA	NA	NA	NA	NA	NA	Uncertain significance	NA	NA	NA
07	FLT3	cn_amp	NA	cn_amp	3.48	0.389;6;25,40,41,42,42,43	13q12.2	13q12.2	NA	NA	CN_gain	22	17	NA	NM_004119.2	NA	cn_amp	cn_amp	NA	NA	NA	NA	NA	NA	NA	Uncertain significance	NA	NA	NA
07	FLT1	cn_amp	NA	cn_amp	3.31	0.437;1;44	13q12.2	13q12.2	NA	NA	CN_gain	31	21	NA	NM_002019.4	NA	cn_amp	cn_amp	NA	NA	NA	NA	NA	NA	NA	Uncertain significance	NA	NA	NA
07	BRCA2	cn_amp	NA	cn_amp	3.63	0.314;2;18,45	13q13.1	13q13.1	NA	NA	CN_gain	25	19	NA	NM_000059.3	NA	cn_amp	cn_amp	NA	NA	NA	NA	NA	NA	NA	Uncertain significance	NA	NA	NA
07	DIS3	cn_amp	NA	cn_amp	3.51	0.415;1;41	13q22.1	13q22.1	NA	NA	CN_gain	21	16	NA	NM_014953.4	NA	cn_amp	cn_amp	NA	NA	NA	NA	NA	NA	NA	Uncertain significance	NA	NA	NA
07	JAK3	missense_variant	8	p.E331K	0.2576	462	19	17952349	rs201387977	NA	E331	C	T	0.001	NM_000215.3	p.Glu331Lys	c.991G>A	NM_000215.3(JAK3):c.991G>A(p.Glu331Lys)	2	9	23	50	NA	not_provided	PM1;PM2;PP3	Uncertain significance	33	NOVEL	60536;11;171;1
07	BRAF	missense_variant	15	p.V600E	0.3523	633	7	140453136	rs113488022	COSM476	V600	A	T	4.065e-06	NM_004333.4	p.Val600Glu	c.1799T>A	NM_004333.4(BRAF):c.1799T>A(p.Val600Glu)	7	16	49	65	NA	Pathogenic;Likely_pathogenic	PM1;PM2;PP3;PP5	Likely pathogenic	62.2	HOT	515759;84;516;2
07	ADGRA2	missense_variant	7	p.R255C	0.3288	219	8	37688272	rs144591273	NA	R255	C	T	0.0002	NM_032777.9	p.Arg255Cys	c.763C>T	NM_032777.9(ADGRA2):c.763C>T(p.Arg255Cys)	2	2	21	24	NA	NA	PM1;PP3	Uncertain significance	21	NOVEL	27622;5;171;2
07	FGFR1	cn_del	NA	cn_del	0.94	0.287;3;28,29,30	8p11.22	8p11.22	NA	NA	CN_loss	24	16	NA	NM_023110.2	NA	cn_del	cn_del	NA	NA	NA	NA	NA	NA	NA	Uncertain significance	NA	NA	NA
07	MYC	cn_amp	NA	cn_amp	3.27	NA;0;NA	8q24.21	8q24.21	NA	NA	CN_gain	3	2	NA	NM_002467.4	NA	cn_amp	cn_amp	NA	NA	NA	NA	NA	NA	NA	Uncertain significance	NA	NA	NA
07	CDKN2A	disruptive_inframe_deletion	1	p.L32_L37del	0.4639	166	9	21974714	NA	COSM24418	Exon1_inframe_del	GGCAGCGCCCCCGCCTCCA	G	0	NM_000077.4	p.Leu32_Leu37del	c.95_112del	NM_000077.4(CDKN2A):c.95_112del(p.Leu32_Leu37del)	0	5	15	33	NA	NA	PM2	Uncertain significance	19.6	COSMIC	NA
07	NOTCH1	cn_amp	NA	cn_amp	3.72	0.214;2;19,24	9q34.3	9q34.3	NA	NA	CN_gain	32	20	NA	NM_017617.4	NA	cn_amp	cn_amp	NA	NA	NA	NA	NA	NA	NA	Uncertain significance	NA	NA	NA
08	BRAF	missense_variant	15	p.V600E	0.069	1089	7	140453136	rs113488022	COSM476	V600	A	T	0	NM_004333.4	p.Val600Glu	c.1799T>A	NM_004333.4(BRAF):c.1799T>A(p.Val600Glu)	4	9	10	11	2	5|5|5|5|5|5|5|5	ClinVar=5	Pathogenic
08	EPHA3	splice_acceptor_variant	16	NA	0.049	1105	3	89528546	rs376952059	NA	Exon16_splice_site	G	A	0.0001	NM_005233.5	NA	c.2847-1G>A	NM_005233.5(EPHA3):c.2847-1G>A	5	4	5	10	3	-1		uncertain
09	PIK3CG	missense_variant	2	p.P93S	0.302	1695	7	106508283	NA	NA	P93	C	T	0	NM_001282426.1	p.Pro93Ser	c.277C>T	NM_001282426.1(PIK3CG):c.277C>T(p.Pro93Ser)	21	44	89	199	2	-1		uncertain
09	ROS1	synonymous_variant	25	p.A1317=	0.224	1699	6	117677982	NA	NA	LOF	A	G	0	NM_002944.2	p.Ala1317=	c.3951T>C	NM_002944.2(ROS1):c.3951T>C(p.Ala1317=)	28	46	31	58	-1	-1	LOW.synonymous_variant	Likely Benign
09	ROS1	missense_variant	23	p.S1185G	0.196	1556	6	117681067	NA	NA	S1185	T	C	0	NM_002944.2	p.Ser1185Gly	c.3553A>G	NM_002944.2(ROS1):c.3553A>G(p.Ser1185Gly)	27	36	37	49	1	-1		uncertain
09	CCND1	cn_amp	NA	cn_amp	8.87	NA	11q13.3	11q13.3	NA	NA	CN_gain	13	13	NA	NA	NA	NA	cn_amp	NA	NA	NA	NA	NA	NA	NA	NA
09	FGF19	cn_amp	NA	cn_amp	6.96	NA	11q13.3	11q13.3	NA	NA	CN_gain	10	10	NA	NA	NA	NA	cn_amp	NA	NA	NA	NA	NA	NA	NA	NA
09	FGF3	cn_amp	NA	cn_amp	6.95	NA	11q13.3	11q13.3	NA	NA	CN_gain	11	11	NA	NA	NA	NA	cn_amp	NA	NA	NA	NA	NA	NA	NA	NA
09	FGF4	cn_amp	NA	cn_amp	8.69	NA	11q13.3	11q13.3	NA	NA	CN_gain	11	11	NA	NA	NA	NA	cn_amp	NA	NA	NA	NA	NA	NA	NA	NA
09	CTNNA1	synonymous_variant	19	p.Q879=	0.249	1479	5	138269694	NA	NA	LOF	G	A	0	NM_001323982.1	p.Gln879=	c.2637G>A	NM_001323982.1(CTNNA1):c.2637G>A(p.Gln879=)	27	40	48	71	-1	-1	LOW.synonymous_variant	Likely Benign
09	RPTOR	cn_amp	NA	cn_amp	3.9	NA	17q25.3	17q25.3	NA	NA	CN_gain	34	27	NA	NA	NA	NA	cn_amp	NA	NA	NA	NA	NA	NA	NA	NA
09	FGFR3	splice_region_variant	7	p.K310K	0.242	636	4	1803752	NA	NA	Exon7_splice_site	G	A	0	NM_000142.4	p.Lys310Lys	c.930G>A	NM_000142.4(FGFR3):c.930G>A(p.Lys310Lys)	6	14	23	71	-1	-1	LOW.splice_region_variant&synonymous_variant	Likely Benign
09	IKBKE	splice_donor_variant	19	NA	0.256	664	1	206666454	NA	NA	Exon19_splice_site	T	G	0	NM_014002.3	NA	c.1932+2T>G	NM_014002.3(IKBKE):c.1932+2T>G	9	11	27	63	3	-1	functional.Pred|3	uncertain
09	TSC2	missense_variant	23	p.S867G	0.202	2505	16	2125853	NA	NA	S867	A	G	0	NM_000548.4	p.Ser867Gly	c.2599A>G	NM_000548.4(TSC2):c.2599A>G(p.Ser867Gly)	19	52	80	178	2	-1		uncertain
09	ARID1A	missense_variant	16	p.G1295E	0.247	967	1	27100088	NA	NA	G1295	G	A	0	NM_006015.4	p.Gly1295Glu	c.3884G>A	NM_006015.4(ARID1A):c.3884G>A(p.Gly1295Glu)	18	18	34	76	0	-1		uncertain
09	NF1	frameshift_variant	30	p.S1331fs	0.241	2083	17	29576013	NA	NA	LOF	CAG	C	0	NM_000267.3	p.Ser1331fs	c.3991_3992del	NM_000267.3(NF1):c.3991_3992del(p.Ser1331fs)	40	62	53	86	-1	-1		uncertain
09	NF1	missense_variant	52	p.K2593M	0.283	1716	17	29684080	NA	NA	K2593	A	T	0	NM_000267.3	p.Lys2593Met	c.7778A>T	NM_000267.3(NF1):c.7778A>T(p.Lys2593Met)	28	71	46	94	2	-1		uncertain
09	FGFR1	missense_variant	9	p.G383R	0.361	858	8	38277188	NA	NA	G383	C	T	0	NM_023110.2	p.Gly383Arg	c.1147G>A	NM_023110.2(FGFR1):c.1147G>A(p.Gly383Arg)	21	41	46	59	2	-1		uncertain
09	SETD2	synonymous_variant	17	p.P2381=	0.178	1203	3	47084146	NA	NA	LOF	G	A	0	NM_014159.6	p.Pro2381=	c.7143C>T	NM_014159.6(SETD2):c.7143C>T(p.Pro2381=)	14	17	36	59	-1	-1	LOW.synonymous_variant	Likely Benign
09	SETD2	missense_variant	15	p.Q2290L	0.203	1435	3	47098405	NA	NA	Q2290	T	A	0.0002	NM_014159.6	p.Gln2290Leu	c.6869A>T	NM_014159.6(SETD2):c.6869A>T(p.Gln2290Leu)	18	37	34	69	2	-1		uncertain
09	KDR	cn_amp	NA	cn_amp	4.61	NA	4q12	4q12	NA	NA	CN_gain	37	35	NA	NA	NA	NA	cn_amp	NA	NA	NA	NA	NA	NA	NA	NA
09	KIT	cn_amp	NA	cn_amp	4.81	NA	4q12	4q12	NA	NA	CN_gain	30	30	NA	NA	NA	NA	cn_amp	NA	NA	NA	NA	NA	NA	NA	NA
09	PDGFRA	cn_amp	NA	cn_amp	6.54	NA	4q12	4q12	NA	NA	CN_gain	26	26	NA	NA	NA	NA	cn_amp	NA	NA	NA	NA	NA	NA	NA	NA
09	KDM5C	missense_variant	23	p.G1198E	0.575	774	X	53223766	NA	NA	G1198	C	T	0	NM_004187.3	p.Gly1198Glu	c.3593G>A	NM_004187.3(KDM5C):c.3593G>A(p.Gly1198Glu)	28	41	75	121	1	-1		uncertain
09	BRIP1	synonymous_variant	15	p.Y743=	0.439	2131	17	59821821	NA	NA	LOF	A	G	0	NM_032043.2	p.Tyr743=	c.2229T>C	NM_032043.2(BRIP1):c.2229T>C(p.Tyr743=)	82	110	84	120	-1	-1	LOW.synonymous_variant	Likely Benign
09	PTEN	missense_variant	1	p.S10R	0.353	1197	10	89624256	NA	COSM3967199	S10	C	G	0	NM_000314.6	p.Ser10Arg	c.30C>G	NM_000314.6(PTEN):c.30C>G(p.Ser10Arg)	18	55	56	125	2	-1		uncertain
09	KAT6A	cn_amp	NA	cn_amp	3.87	NA	8p11.21	8p11.21	NA	NA	CN_gain	48	44	NA	NA	NA	NA	cn_amp	NA	NA	NA	NA	NA	NA	NA	NA
09	PRKDC	cn_amp	NA	cn_amp	3.63	NA	8q11.21	8q11.21	NA	NA	CN_gain	99	86	NA	NA	NA	NA	cn_amp	NA	NA	NA	NA	NA	NA	NA	NA
09	NBN	cn_amp	NA	cn_amp	3.72	NA	8q21.3	8q21.3	NA	NA	CN_gain	22	21	NA	NA	NA	NA	cn_amp	NA	NA	NA	NA	NA	NA	NA	NA
09	RUNX1T1	cn_amp	NA	cn_amp	3.73	NA	8q21.3	8q21.3	NA	NA	CN_gain	16	11	NA	NA	NA	NA	cn_amp	NA	NA	NA	NA	NA	NA	NA	NA
09	MYC	cn_amp	NA	cn_amp	3.78	NA	8q24.21	8q24.21	NA	NA	CN_gain	12	9	NA	NA	NA	NA	cn_amp	NA	NA	NA	NA	NA	NA	NA	NA
09	FAT3	synonymous_variant	25	p.P4428=	0.284	546	11	92623889	NA	NA	LOF	A	G	0	NM_001008781.2	p.Pro4428=	c.13284A>G	NM_001008781.2(FAT3):c.13284A>G(p.Pro4428=)	9	13	17	59	-1	-1	LOW.synonymous_variant	Likely Benign
10	NRAS	missense_variant	3	p.Q61L	0.8908	760	1	115256529	rs11554290	COSM583	Q61	T	A	0	NM_002524.4	p.Gln61Leu	c.182A>T	NM_002524.4(NRAS):c.182A>T(p.Gln61Leu)	35	63	86	229	NA	Likely_pathogenic;Pathogenic	PM1;PM2;PP3;PP5	Likely pathogenic	182.8	HOT	508189;55;342;1
10	NF1	stop_gained	50	p.R2496*	0.3949	585	17	29679366	rs866445127	COSM3515894,COSM133076,COSM5482761	LOF	C	T	4.062e-06	NM_000267.3	p.Arg2496*	c.7486C>T	NM_000267.3(NF1):c.7486C>T(p.Arg2496*)	9	21	58	62	NA	Pathogenic	PVS1;PP3;PP5	Pathogenic	73	COSMIC	540546;170;368;4
10	TET2	missense_variant	3	p.Q963H	0.303	891	4	106157988	NA	NA	Q963	G	C	0	NM_001127208.2	p.Gln963His	c.2889G>C	NM_001127208.2(TET2):c.2889G>C(p.Gln963His)	8	24	48	103	NA	NA	PM2;PP3	Uncertain significance	76.6	NOVEL	188640;13;707;1
10	MYC	cn_amp	NA	cn_amp	3.8	NA;0;NA	8q24.21	8q24.21	NA	NA	CN_gain	3	3	NA	NM_002467.4	NA	cn_amp	cn_amp	NA	NA	NA	NA	NA	NA	NA	Uncertain significance	NA	NA	NA
11	CBL	missense_variant	8	p.C401S	0.4888	1076	11	119148981	NA	COSM3719949	C401	T	A	0	NM_005188.3	p.Cys401Ser	c.1201T>A	NM_005188.3(CBL):c.1201T>A(p.Cys401Ser)	61	19	33	16	NA	NA	PM1;PM2;PM5;PP3	Likely pathogenic	99.2	NOVEL	106355;29;348;2
11	ATM	cn_amp	NA	cn_amp	4.68	0.164;9;11,12,12,12,13,20,21,23,23	11q22.3	11q22.3	NA	NA	CN_gain	60	55	NA	NM_000051.3	NA	cn_amp	cn_amp	NA	NA	NA	NA	NA	NA	NA	Uncertain significance	NA	NA	NA
11	NF1	stop_gained	20	p.W777*	0.4255	416	17	29554545	NA	NA	LOF	G	A	0	NM_000267.3	p.Trp777*	c.2330G>A	NM_000267.3(NF1):c.2330G>A(p.Trp777*)	19	3	21	5	NA	NA	PVS1;PM2;PP3	Pathogenic	35	NOVEL	67456;14;206;2
12	NPM1	missense_variant	2	p.Y29D	0.023	1544	5	170817081	NA	NA	Y29	T	G	0	NM_002520.6	p.Tyr29Asp	c.85T>G	NM_002520.6(NPM1):c.85T>G(p.Tyr29Asp)	4	2	2	7	0	-1		uncertain
12	NPM1	synonymous_variant	3	p.E56=	0.034	1113	5	170818338	NA	NA	LOF	G	A	0	NM_002520.6	p.Glu56=	c.168G>A	NM_002520.6(NPM1):c.168G>A(p.Glu56=)	2	6	4	8	-1	-1	LOW.synonymous_variant	Likely Benign
12	ALK	fusion	Exon15_Intron19	MLPH-ALK	0.236	724	2:238460992_2:29447694	2:238460992_2:29447694	NA	NA	Intron19_fusion	3;14;14;17	1;8;3;6	NA	NA	NA	NA	MLPH-ALK(M15:A20)	3	14	14	17	NA	NA	NA	NA
12	HLA-A	missense_variant	5	p.L300P	0.303	251	6	29912280	rs35946537	NA	L300	TG	CA	0	NM_001242758.1	p.Leu300Pro	c.899_900delinsCA	NM_001242758.1(HLA-A):c.899_900delinsCA(p.Leu300Pro)	6	8	9	23	-1	-1		uncertain
12	KDM5A	conservative_inframe_deletion	24	p.S1331del	0.409	1181	12	416192	NA	NA	Exon24_inframe_del	GAGA	G	0	NM_001042603.2	p.Ser1331del	c.3991_3993del	NM_001042603.2(KDM5A):c.3991_3993del(p.Ser1331del)	51	40	41	22	-1	-1		uncertain
12	JAK1	synonymous_variant	12	p.V502=	0.375	336	1	65321334	NA	NA	LOF	C	T	0	NM_001320923.1	p.Val502=	c.1506G>A	NM_001320923.1(JAK1):c.1506G>A(p.Val502=)	11	2	30	23	-1	-1	LOW.synonymous_variant	Likely Benign
13	TP53	splice_acceptor_variant	5	NA	0.317	287	17	7578290	NA	COSM43753	Exon5_splice_site	C	T	0	NM_000546.5	NA	c.560-1G>A	NM_000546.5(TP53):c.560-1G>A	5	10	10	26	3	-1	LOF.HIGH	Likely Pathogenic
13	BRCA2	synonymous_variant	11	p.S1001=	0.229	1069	13	32911495	rs786203591	NA	LOF	A	T	0	NM_000059.3	p.Ser1001=	c.3003A>T	NM_000059.3(BRCA2):c.3003A>T(p.Ser1001=)	17	39	27	44	-1	3	ClinVar=2	Likely Benign
13	ERBB4	missense_variant	22	p.V903I	0.731	376	2	212293145	NA	NA	V903	C	T	0	NM_005235.2	p.Val903Ile	c.2707G>A	NM_005235.2(ERBB4):c.2707G>A(p.Val903Ile)	22	12	42	86	2	-1		uncertain
14	JAK3	synonymous_variant	5	p.E176=	0.459	390	19	17953874	NA	NA	LOF	C	T	0	NM_000215.3	p.Glu176=	c.528G>A	NM_000215.3(JAK3):c.528G>A(p.Glu176=)	5	6	55	73	-1	-1	LOW.synonymous_variant	Likely Benign
14	FGFR3	synonymous_variant	14	p.N629=	0.495	959	4	1807828	rs104886004	NA	LOF	C	T	0	NM_000142.4	p.Asn629=	c.1887C>T	NM_000142.4(FGFR3):c.1887C>T(p.Asn629=)	23	48	77	169	-1	1	LOW.synonymous_variant	Likely Benign
14	BARD1	missense_variant	6	p.V507M	0.999	1289	2	215632255	NA	NA	V507	CA	TG	0	NM_000465.3	p.Val507Met	c.1518_1519delinsCA	NM_000465.3(BARD1):c.1518_1519delinsCA(p.Val507Met)	81	139	156	303	-1	-1		uncertain
14	CARD11	conservative_inframe_deletion	15	p.S622del	0.028	649	7	2963940	NA	COSM1724481	Exon15_inframe_del	GGGA	G	0.0004	NM_032415.5	p.Ser622del	c.1864_1866del	NM_032415.5(CARD11):c.1864_1866del(p.Ser622del)	0	0	7	4	-1	-1		uncertain
14	HLA-A	missense_variant	2	p.F33T	0.49	357	6	29910557	NA	NA	F33	TT	AC	0	NM_001242758.1	p.Phe33Thr	c.97_98delinsAC	NM_001242758.1(HLA-A):c.97_98delinsAC(p.Phe33Thr)	2	5	27	78	-1	-1		uncertain
14	PIK3C3	missense_variant	24	p.D852G	0.093	1064	18	39647383	NA	NA	D852	A	G	0	NM_002647.3	p.Asp852Gly	c.2555A>G	NM_002647.3(PIK3C3):c.2555A>G(p.Asp852Gly)	6	11	15	24	2	-1		uncertain
14	KMT2D	synonymous_variant	31	p.F2527=	0.504	575	12	49433972	NA	NA	LOF	A	G	0	NM_003482.3	p.Phe2527=	c.7581T>C	NM_003482.3(KMT2D):c.7581T>C(p.Phe2527=)	8	26	54	112	-1	-1	LOW.synonymous_variant	Likely Benign
14	KMT2D	missense_variant	6	p.R228C	0.432	673	12	49447416	NA	NA	R228	G	A	0	NM_003482.3	p.Arg228Cys	c.682C>T	NM_003482.3(KMT2D):c.682C>T(p.Arg228Cys)	14	22	53	103	1	-1		uncertain
14	KDR	cn_amp	NA	cn_amp	3.57	NA	4q12	4q12	NA	NA	CN_gain	37	35	NA	NA	NA	NA	cn_amp	NA	NA	NA	NA	NA	NA	NA	NA
14	PDGFRA	cn_amp	NA	cn_amp	3.09	NA	4q12	4q12	NA	NA	CN_gain	26	18	NA	NA	NA	NA	cn_amp	NA	NA	NA	NA	NA	NA	NA	NA
15	NF1	stop_gained	5	p.Q181*	0.633	812	17	29496970	NA	NA	LOF	C	T	0	NM_000267.3	p.Gln181*	c.541C>T	NM_000267.3(NF1):c.541C>T(p.Gln181*)	45	51	52	84	NA	NA	PVS1;PM2;PP3	Pathogenic	133.8	NOVEL	454177;51;1534;2
15	CCND1	cn_amp	NA	cn_amp	13	NA;0;NA	11q13.3	11q13.3	NA	NA	CN_gain	10	10	NA	NM_053056.2	NA	cn_amp	cn_amp	NA	NA	NA	NA	NA	NA	NA	Uncertain significance	NA	NA	NA
15	FGF19	cn_amp	NA	cn_amp	7.73	0.148;4;12,12,18,18	11q13.3	11q13.3	NA	NA	CN_gain	8	7	NA	NM_005117.2	NA	cn_amp	cn_amp	NA	NA	NA	NA	NA	NA	NA	Uncertain significance	NA	NA	NA
15	FGF4	cn_amp	NA	cn_amp	12.72	NA;0;NA	11q13.3	11q13.3	NA	NA	CN_gain	6	6	NA	NM_002007.2	NA	cn_amp	cn_amp	NA	NA	NA	NA	NA	NA	NA	Uncertain significance	NA	NA	NA
15	FGF3	cn_amp	NA	cn_amp	10.68	NA;0;NA	11q13.3	11q13.3	NA	NA	CN_gain	9	9	NA	NM_005247.2	NA	cn_amp	cn_amp	NA	NA	NA	NA	NA	NA	NA	Uncertain significance	NA	NA	NA
15	EMSY	cn_amp	NA	cn_amp	10.2	NA;0;NA	11q13.5	11q13.5	NA	NA	CN_gain	20	20	NA	NM_001300942.1	NA	cn_amp	cn_amp	NA	NA	NA	NA	NA	NA	NA	Uncertain significance	NA	NA	NA
15	TSC2	cn_amp	NA	cn_amp	3.84	0.442;4;44,44,44,44	16p13.3	16p13.3	NA	NA	CN_gain	40	26	NA	NM_000548.4	NA	cn_amp	cn_amp	NA	NA	NA	NA	NA	NA	NA	Uncertain significance	NA	NA	NA
15	RNF43	cn_amp	NA	cn_amp	3.44	0.124;3;11,12,14	17q22	17q22	NA	NA	CN_gain	9	3	NA	NM_017763.5	NA	cn_amp	cn_amp	NA	NA	NA	NA	NA	NA	NA	Uncertain significance	NA	NA	NA
15	RAD51C	cn_amp	NA	cn_amp	3.92	NA;0;NA	17q22	17q22	NA	NA	CN_gain	9	9	NA	NM_058216.2	NA	cn_amp	cn_amp	NA	NA	NA	NA	NA	NA	NA	Uncertain significance	NA	NA	NA
15	BRIP1	cn_amp	NA	cn_amp	3.79	0.128;2;12,14	17q23.2	17q23.2	NA	NA	CN_gain	19	19	NA	NM_032043.2	NA	cn_amp	cn_amp	NA	NA	NA	NA	NA	NA	NA	Uncertain significance	NA	NA	NA
15	CD79B	cn_amp	NA	cn_amp	3.77	NA;0;NA	17q23.3	17q23.3	NA	NA	CN_gain	5	4	NA	NM_000626.3	NA	cn_amp	cn_amp	NA	NA	NA	NA	NA	NA	NA	Uncertain significance	NA	NA	NA
15	GNA13	cn_amp	NA	cn_amp	3.62	NA;0;NA	17q24.1	17q24.1	NA	NA	CN_gain	4	4	NA	NM_006572.5	NA	cn_amp	cn_amp	NA	NA	NA	NA	NA	NA	NA	Uncertain significance	NA	NA	NA
15	PRKAR1A	cn_amp	NA	cn_amp	3.43	NA;0;NA	17q24.2	17q24.2	NA	NA	CN_gain	11	9	NA	NM_002734.4	NA	cn_amp	cn_amp	NA	NA	NA	NA	NA	NA	NA	Uncertain significance	NA	NA	NA
15	RPTOR	cn_amp	NA	cn_amp	4.7	0.179;4;10,15,16,30	17q25.3	17q25.3	NA	NA	CN_gain	34	25	NA	NM_020761.2	NA	cn_amp	cn_amp	NA	NA	NA	NA	NA	NA	NA	Uncertain significance	NA	NA	NA
15	FGFR3	cn_amp	NA	cn_amp	4.33	0.29;13;11,11,11,14,21,21,38,38,39,39,44,44,44	4p16.3	4p16.3	NA	NA	CN_gain	20	14	NA	NM_000142.4	NA	cn_amp	cn_amp	NA	NA	NA	NA	NA	NA	NA	Uncertain significance	NA	NA	NA
15	FGFR4	cn_amp	NA	cn_amp	4.07	0.338;2;32,35	5q35.2	5q35.2	NA	NA	CN_gain	14	12	NA	NM_002011.4	NA	cn_amp	cn_amp	NA	NA	NA	NA	NA	NA	NA	Uncertain significance	NA	NA	NA
15	FLT4	cn_amp	NA	cn_amp	4.49	0.379;5;28,32,43,43,44	5q35.3	5q35.3	NA	NA	CN_gain	28	22	NA	NM_182925.4	NA	cn_amp	cn_amp	NA	NA	NA	NA	NA	NA	NA	Uncertain significance	NA	NA	NA
15	MRE11A	fusion	Intron28_Exon4	ADGB-MRE11A	0.5626	822	6:147087618_11:94219116	6:147087618_11:94219116	NA	NA	fusion	15;23;14;46	3;13;1;10	NA	NM_005591.3	NA	NA	ADGB-MRE11A(A28:M4)	15	23	14	46	NA	NA	NA	NA	NA	NA	NA
15	TNFAIP3	cn_amp	NA	cn_amp	9.69	NA;0;NA	6q23.3	6q23.3	NA	NA	CN_gain	8	8	NA	NM_001270507.1	NA	cn_amp	cn_amp	NA	NA	NA	NA	NA	NA	NA	Uncertain significance	NA	NA	NA
15	PRKDC	cn_amp	NA	cn_amp	4.83	0.166;3;12,19,19	8q11.21	8q11.21	NA	NA	CN_gain	81	79	NA	NM_006904.6	NA	cn_amp	cn_amp	NA	NA	NA	NA	NA	NA	NA	Uncertain significance	NA	NA	NA
15	NBN	cn_amp	NA	cn_amp	4.07	NA;0;NA	8q21.3	8q21.3	NA	NA	CN_gain	16	15	NA	NM_002485.4	NA	cn_amp	cn_amp	NA	NA	NA	NA	NA	NA	NA	Uncertain significance	NA	NA	NA
15	RUNX1T1	cn_amp	NA	cn_amp	3.81	NA;0;NA	8q21.3	8q21.3	NA	NA	CN_gain	13	10	NA	NM_001198679.1	NA	cn_amp	cn_amp	NA	NA	NA	NA	NA	NA	NA	Uncertain significance	NA	NA	NA
15	MYC	cn_amp	NA	cn_amp	4.99	NA;0;NA	8q24.21	8q24.21	NA	NA	CN_gain	3	3	NA	NM_002467.4	NA	cn_amp	cn_amp	NA	NA	NA	NA	NA	NA	NA	Uncertain significance	NA	NA	NA
15	NOTCH1	cn_amp	NA	cn_amp	4.59	NA;0;NA	9q34.3	9q34.3	NA	NA	CN_gain	32	29	NA	NM_017617.4	NA	cn_amp	cn_amp	NA	NA	NA	NA	NA	NA	NA	Uncertain significance	NA	NA	NA
16	PTEN	missense_variant	8	p.A309S	0.4028	211	10	89720774	NA	NA	A309	G	T	0	NM_000314.6	p.Ala309Ser	c.925G>T	NM_000314.6(PTEN):c.925G>T(p.Ala309Ser)	1	9	6	51	NA	NA	PM1;PM2;BP4	Uncertain significance	22	NOVEL	439821;37;4753;3
16	PTEN	missense_variant	8	p.D326H	0.4367	245	10	89720825	NA	NA	D326	G	C	0	NM_000314.6	p.Asp326His	c.976G>C	NM_000314.6(PTEN):c.976G>C(p.Asp326His)	1	8	16	55	NA	NA	PM1;PM2;PP3	Uncertain significance	28	NOVEL	408156;55;417;2
16	WT1	cn_amp	NA	cn_amp	3.99	0.249;5;22,22,22,29,29	11p13	11p13	NA	NA	CN_gain	12	10	NA	NM_024426.4	NA	cn_amp	cn_amp	NA	NA	NA	NA	NA	NA	NA	Uncertain significance	NA	NA	NA
16	ERBB2	cn_del	NA	cn_del	1.19	0.177;19;10,10,13,13,13,14,17,17,17,18,18,20,21,22,22,22,22,24,24	17q12	17q12	NA	NA	CN_loss	30	15	NA	NM_004448.3	NA	cn_del	cn_del	NA	NA	NA	NA	NA	NA	NA	Uncertain significance	NA	NA	NA
16	NOTCH2	cn_amp	NA	cn_amp	8.5	0.228;4;14,15,27,36	1p11.2	1p11.2	NA	NA	CN_gain	34	33	NA	NM_024408.3	NA	cn_amp	cn_amp	NA	NA	NA	NA	NA	NA	NA	Uncertain significance	NA	NA	NA
16	CTNNB1	synonymous_variant	15	p.L756=	0.1882	341	3	41280755	NA	NA	L756	G	A	0	NM_001904.3	p.Leu756=	c.2268G>A	NM_001904.3(CTNNB1):c.2268G>A(p.Leu756=)	1	5	15	34	NA	NA	PM2;BP4;BP7	Likely benign	20.8	NOVEL	64368;9;297;1
16	ROS1	missense_variant	25	p.R1324M	0.4046	954	6	117677962	NA	COSM1072566,COSM4868613,COSM1072564	R1324	C	A	0	NM_002944.2	p.Arg1324Met	c.3971G>T	NM_002944.2(ROS1):c.3971G>T(p.Arg1324Met)	28	55	32	72	NA	NA	PM1;PM2;BP4	Uncertain significance	105.6	NOVEL	162789;18;585;2
16	NOTCH4	intron_variant	8	c.1510+15G>A	0.3679	106	6	32187354	NA	NA	Intron8_variant	C	T	0	NM_004557.3	NA	c.1510+15G>A	NM_004557.3(NOTCH4):c.1510+15G>A	1	3	6	21	NA	NA	PM2	Uncertain significance	11.2	NOVEL	9828;0;1288;0
16	ETV1	cn_amp	NA	cn_amp	3.28	0.287;49;10,10,11,11,13,13,14,14,14,14,15,15,16,16,20,20,23,23,31,31,31,32,33,33,34,34,34,34,35,36,36,36,37,37,37,37,37,38,38,39,39,39,39,40,40,41,41,42,42	7p21.2	7p21.2	NA	NA	CN_gain	57	30	NA	NM_004956.4	NA	cn_amp	cn_amp	NA	NA	NA	NA	NA	NA	NA	Uncertain significance	NA	NA	NA
16	HGF	cn_amp	NA	cn_amp	3.22	0.13;1;13	7q21.11	7q21.11	NA	NA	CN_gain	19	12	NA	NM_000601.5	NA	cn_amp	cn_amp	NA	NA	NA	NA	NA	NA	NA	Uncertain significance	NA	NA	NA
16	SMO	cn_amp	NA	cn_amp	12.09	NA;0;NA	7q32.1	7q32.1	NA	NA	CN_gain	12	12	NA	NM_005631.4	NA	cn_amp	cn_amp	NA	NA	NA	NA	NA	NA	NA	Uncertain significance	NA	NA	NA
16	BRAF	cn_amp	NA	cn_amp	4.05	0.274;19;10,11,16,17,24,28,28,29,29,29,30,31,31,32,32,32,32,36,43	7q34	7q34	NA	NA	CN_gain	27	22	NA	NM_004333.4	NA	cn_amp	cn_amp	NA	NA	NA	NA	NA	NA	NA	Uncertain significance	NA	NA	NA
16	NBN	cn_amp	NA	cn_amp	3.27	0.37;8;33,36,37,37,37,38,38,39	8q21.3	8q21.3	NA	NA	CN_gain	16	12	NA	NM_002485.4	NA	cn_amp	cn_amp	NA	NA	NA	NA	NA	NA	NA	Uncertain significance	NA	NA	NA
16	MYC	cn_amp	NA	cn_amp	3.24	NA;0;NA	8q24.21	8q24.21	NA	NA	CN_gain	3	3	NA	NM_002467.4	NA	cn_amp	cn_amp	NA	NA	NA	NA	NA	NA	NA	Uncertain significance	NA	NA	NA
16	CDKN2A	intron_variant	2	c.457+20G>C	0.4262	61	9	21970881	NA	NA	Intron2_variant	C	G	0	NM_000077.4	NA	c.457+20G>C	NM_000077.4(CDKN2A):c.457+20G>C	0	1	6	12	NA	NA	PM2	Uncertain significance	6.8	NOVEL	84477;13;1922;3
16	CDKN2A	intron_variant	2	c.457+10G>A	0.4714	70	9	21970891	NA	NA	Intron2_variant	C	T	0	NM_000077.4	NA	c.457+10G>A	NM_000077.4(CDKN2A):c.457+10G>A	0	2	7	18	NA	NA	PM2	Uncertain significance	9.4	NOVEL	99527;13;89;1
16	CDKN2A	missense_variant	2	p.D146H	0.5294	85	9	21970922	NA	NA	D146	C	G	0	NM_000077.4	p.Asp146His	c.436G>C	NM_000077.4(CDKN2A):c.436G>C(p.Asp146His)	1	2	8	19	NA	NA	PM1;PM2;BP4	Uncertain significance	11.2	NOVEL	128766;15;104;1
16	CDKN2A	synonymous_variant	2	p.G101=	0.5962	104	9	21971055	NA	COSM12493	G101	C	T	0	NM_000077.4	p.Gly101=	c.303G>A	NM_000077.4(CDKN2A):c.303G>A(p.Gly101=)	3	4	18	20	NA	NA	PM2	Uncertain significance	21	COSMIC	194724;17;587;1
16	CDKN2A	missense_variant	2	p.D92H	0.5817	153	9	21971084	NA	NA	D92	C	G	0	NM_000077.4	p.Asp92His	c.274G>C	NM_000077.4(CDKN2A):c.274G>C(p.Asp92His)	5	1	18	35	NA	NA	PM1;PM2;PP3	Uncertain significance	23.6	NOVEL	206955;22;1559;2
17	NRAS	missense_variant	3	p.Q61K	0.2218	780	1	115256530	rs121913254	COSM580	Q61	G	T	0	NM_002524.4	p.Gln61Lys	c.181C>A	NM_002524.4(NRAS):c.181C>A(p.Gln61Lys)	13	23	14	40	NA	Pathogenic;Likely_pathogenic;not_provided	PM1;PM2;PP3;PP5	Likely pathogenic	47.8	HOT	500971;21;334;1
17	NCOR1	synonymous_variant	36	p.D1788=	0.1625	1040	17	15965442	NA	NA	D1788	A	G	0	NM_006311.3	p.Asp1788=	c.5364T>C	NM_006311.3(NCOR1):c.5364T>C(p.Asp1788=)	12	18	24	33	NA	NA	PM2;BP4;BP7	Likely benign	47.4	NOVEL	133383;20;501;2
17	LRP1B	missense_variant	37	p.T1970P	0.1848	909	2	141473657	NA	NA	T1970	T	G	0	NM_018557.2	p.Thr1970Pro	c.5908A>C	NM_018557.2(LRP1B):c.5908A>C(p.Thr1970Pro)	11	23	24	35	NA	NA	PM1;PM2;PP3	Uncertain significance	50.8	NOVEL	116784;8;391;1
17	ZNF217	missense_variant	3	p.R937K	0.207	2195	20	52192493	NA	NA	R937	C	T	0	NM_006526.2	p.Arg937Lys	c.2810G>A	NM_006526.2(ZNF217):c.2810G>A(p.Arg937Lys)	24	61	51	105	NA	NA	PM2	Uncertain significance	124.4	NOVEL	126914;12;481;1
17	ZNF217	missense_variant	3	p.S904I	0.2045	1995	20	52192592	NA	NA	S904	CTC	ATT	0	NM_006526.2	p.Ser904Ile	c.2709_2711delinsAAT	NM_006526.2(ZNF217):c.2709_2711delinsAAT(p.Ser904Ile)	18	64	44	87	NA	NA	PM2;BP4	Uncertain significance	113	NOVEL	NA
17	ZNF217	missense_variant	3	p.Q510H	0.1774	3083	20	52193773	NA	NA	Q510	C	G	0	NM_006526.2	p.Gln510His	c.1530G>C	NM_006526.2(ZNF217):c.1530G>C(p.Gln510His)	38	67	46	77	NA	NA	PM1;PM2;PP3	Uncertain significance	134.6	NOVEL	159632;20;651;2
17	ZNF217	stop_gained	3	p.E496*	0.1887	2204	20	52193817	NA	NA	LOF	C	A	0	NM_006526.2	p.Glu496*	c.1486G>T	NM_006526.2(ZNF217):c.1486G>T(p.Glu496*)	25	51	42	57	NA	NA	PVS1;PM2;PP3	Pathogenic	102.4	NOVEL	108524;22;446;2
17	NSD1	missense_variant	5	p.G534D	0.0289	1455	5	176637001	NA	NA	G534	G	A	0	NM_022455.4	p.Gly534Asp	c.1601G>A	NM_022455.4(NSD1):c.1601G>A(p.Gly534Asp)	3	6	6	2	NA	NA	PM2	Uncertain significance	11.8	NOVEL	132379;15;359;2
17	MYC	cn_amp	NA	cn_amp	4.5	NA;0;NA	8q24.21	8q24.21	NA	NA	CN_gain	3	3	NA	NM_002467.4	NA	cn_amp	cn_amp	NA	NA	NA	NA	NA	NA	NA	Uncertain significance	NA	NA	NA
18	ARID1A	missense_variant	3	p.P478S	0.2359	1580	1	27057724	NA	NA	P478	C	T	0	NM_006015.4	p.Pro478Ser	c.1432C>T	NM_006015.4(ARID1A):c.1432C>T(p.Pro478Ser)	38	28	37	49	NA	NA	PM2;PP3	Uncertain significance	92.4	NOVEL	455322;36;467;2
18	NRAS	missense_variant	2	p.G12C	0.198	2495	1	115258748	rs121913250	COSM562	G12	C	A	0	NM_002524.4	p.Gly12Cys	c.34G>T	NM_002524.4(NRAS):c.34G>T(p.Gly12Cys)	51	39	24	21	NA	Pathogenic;Likely_pathogenic	PM1;PM2;PP3;PP5	Likely pathogenic	100.8	HOT	718755;80;576;1
18	RET	synonymous_variant	19	p.A1051=	0.3503	765	10	43622136	NA	NA	A1051	C	T	0	NM_020975.4	p.Ala1051=	c.3153C>T	NM_020975.4(RET):c.3153C>T(p.Ala1051=)	33	16	28	25	NA	NA	PM2;BP4;BP7	Likely benign	67.6	NOVEL	394262;49;350;1
18	KDM5A	splice_region_variant	21	c.3037-4del	0.2985	680	12	420233	NA	NA	Exon21_splice_site	GA	G	0	NM_001042603.2	NA	c.3037-4del	NM_001042603.2(KDM5A):c.3037-4del	7	26	30	29	NA	NA	PM2	Uncertain significance	51.6	NOVEL	68643;28;218;2
18	KDM5A	intron_variant	21	c.3037-9G>A	0.3192	636	12	420239	rs763405651	NA	Intron21_variant	C	T	8.134e-06	NM_001042603.2	NA	c.3037-9G>A	NM_001042603.2(KDM5A):c.3037-9G>A	7	28	30	32	NA	NA	NA	Uncertain significance	53.8	NOVEL	64595;4;199;1
18	PIK3C2G	missense_variant	19	p.N842S	0.2559	895	12	18641403	NA	NA	N842	A	G	0	NM_001288772.1	p.Asn842Ser	c.2525A>G	NM_001288772.1(PIK3C2G):c.2525A>G(p.Asn842Ser)	19	29	13	17	NA	NA	PM1;PM2	Uncertain significance	53.4	NOVEL	74315;7;1106;2
18	ERBB3	stop_gained	25	p.E1004*	0.2169	1074	12	56493694	NA	NA	LOF	G	T	0	NM_001982.3	p.Glu1004*	c.3010G>T	NM_001982.3(ERBB3):c.3010G>T(p.Glu1004*)	20	27	19	26	NA	NA	PM2;PP3	Uncertain significance	58.2	NOVEL	110660;10;1293;3
18	ALOX12B	synonymous_variant	4	p.P172=	0.2234	976	17	7984213	NA	NA	P172	G	A	0	NM_001139.2	p.Pro172=	c.516C>T	NM_001139.2(ALOX12B):c.516C>T(p.Pro172=)	20	24	19	34	NA	NA	PM2;BP4;BP7	Likely benign	57.4	NOVEL	39207;3;234;1
18	NF1	stop_gained	24	p.Q1055*	0.2113	1150	17	29557909	rs866069972	COSM3515850,COSM3515849	LOF	C	T	0	NM_000267.3	p.Gln1055*	c.3163C>T	NM_000267.3(NF1):c.3163C>T(p.Gln1055*)	18	21	21	36	NA	NA	PVS1;PM2;PP3	Pathogenic	54.6	NOVEL	89803;2;6029;1
18	NF1	stop_gained	45	p.L2258*	0.2333	1107	17	29665738	NA	NA	LOF	T	G	0	NM_000267.3	p.Leu2258*	c.6773T>G	NM_000267.3(NF1):c.6773T>G(p.Leu2258*)	22	27	21	29	NA	NA	PVS1;PM2;PP3	Pathogenic	62	NOVEL	426720;53;253;1
18	LRP1B	synonymous_variant	22	p.G1159=	0.2085	1314	2	141665489	NA	COSM384784	G1159	C	T	4.072e-06	NM_018557.2	p.Gly1159=	c.3477G>A	NM_018557.2(LRP1B):c.3477G>A(p.Gly1159=)	22	28	32	16	NA	NA	BP4;BP7	Likely benign	66.8	COSMIC	150156;13;404;1
18	LRP1B	missense_variant	16	p.D868N	0.2658	1918	2	141751606	NA	COSM1007066	D868	C	T	2.038e-05	NM_018557.2	p.Asp868Asn	c.2602G>A	NM_018557.2(LRP1B):c.2602G>A(p.Asp868Asn)	49	39	18	14	NA	NA	PM1;PP3	Uncertain significance	93.8	COSMIC	193277;83;672;5
18	LRP1B	missense_variant	10	p.D478N	0.2359	1297	2	141812805	rs772923678	COSM226003	D478	C	T	0.0001	NM_018557.2	p.Asp478Asn	c.1432G>A	NM_018557.2(LRP1B):c.1432G>A(p.Asp478Asn)	28	28	17	15	NA	NA	PM1;PP3	Uncertain significance	63.6	COSMIC	144958;67;383;2
18	ERBB4	missense_variant	3	p.G127E	0.2427	1203	2	212812196	NA	COSM2716432,COSM2716433	G127	C	T	0	NM_005235.2	p.Gly127Glu	c.380G>A	NM_005235.2(ERBB4):c.380G>A(p.Gly127Glu)	21	32	17	23	NA	NA	PM1;PM2;PP3	Uncertain significance	61.4	NOVEL	659648;45;434;1
18	RUNX1	missense_variant	9	p.S413F	0.2016	625	21	36164637	NA	NA	S413	G	A	0	NM_001754.4	p.Ser413Phe	c.1238C>T	NM_001754.4(RUNX1):c.1238C>T(p.Ser413Phe)	2	16	11	67	NA	NA	PM1;PM2;PP3	Uncertain significance	34.8	NOVEL	21556;1;2750;1
18	IL7R	synonymous_variant	5	p.Q196=	0.1252	1509	5	35873632	rs867208062	NA	Q196	A	G	0	NM_002185.3	p.Gln196=	c.588A>G	NM_002185.3(IL7R):c.588A>G(p.Gln196=)	21	20	14	16	NA	NA	PM2;BP4;BP7	Likely benign	48.6	NOVEL	103335;19;421;2
18	APC	synonymous_variant	16	p.P1483=	0.2561	1921	5	112175740	NA	NA	P1483	A	T	0	NM_000038.5	p.Pro1483=	c.4449A>T	NM_000038.5(APC):c.4449A>T(p.Pro1483=)	50	38	23	18	NA	NA	PM2;BP4;BP7	Likely benign	97.8	NOVEL	774080;116;660;2
18	MET	synonymous_variant	13	p.F952=	0.2808	1802	7	116411677	NA	COSM3256968	F952	C	T	0	NM_000245.3	p.Phe952=	c.2856C>T	NM_000245.3(MET):c.2856C>T(p.Phe952=)	38	52	22	25	NA	NA	PM2;BP4;BP7	Likely benign	97.8	COSMIC	737741;102;583;2
18	SMO	splice_donor_variant	5	c.1140+2T>C	0.2791	387	7	128846212	NA	NA	Exon5_splice_site	T	C	0	NM_005631.4	NA	c.1140+2T>C	NM_005631.4(SMO):c.1140+2T>C	7	18	9	20	NA	NA	PM2;PP3	Uncertain significance	30.8	NOVEL	318845;71;183;1
18	AR	disruptive_inframe_deletion	1	p.Q74_Q80del	0.2078	158	X	66765158	NA	NA	Exon1_inframe_del	TGCAGCAGCAGCAGCAGCAGCA	T	0	NM_000044.3	p.Gln74_Gln80del	c.219_239del	NM_000044.3(AR):c.219_239del(p.Gln74_Gln80del)	0	3	0	21	NA	NA	PM2	Uncertain significance	6.6	NOVEL	14530;1;54;1
18	AR	synonymous_variant	1	p.P486=	0.5357	140	X	66766446	NA	NA	P486	C	T	0	NM_000044.3	p.Pro486=	c.1458C>T	NM_000044.3(AR):c.1458C>T(p.Pro486=)	3	12	11	13	NA	NA	PM2;BP4;BP7	Likely benign	21.8	NOVEL	16729;3;68;1
18	ATRX	frameshift_variant	21	p.R1803fs	0.4323	923	X	76874315	NA	COSM4423035,COSM4423036,COSM4423037	LOF	G	GT	0	NM_000489.4	p.Arg1803fs	c.5406dup	NM_000489.4(ATRX):c.5406dup(p.Arg1803fs)	34	37	28	26	NA	NA	PVS1;PM2	Likely pathogenic	85.6	COSMIC	532276;38;518;2
19	CDK4	cn_amp	NA	cn_amp	19.08	NA;0;NA	12q14.1	12q14.1	NA	NA	CN_gain	7	7	NA	NM_000075.3	NA	cn_amp	cn_amp	NA	NA	NA	NA	NA	NA	NA	Uncertain significance	NA	NA	NA
19	MDM2	cn_amp	NA	cn_amp	7.36	0.131;1;13	12q15	12q15	NA	NA	CN_gain	11	11	NA	NM_002392.5	NA	cn_amp	cn_amp	NA	NA	NA	NA	NA	NA	NA	Uncertain significance	NA	NA	NA
19	XPO1	missense_variant	21	p.P842S	0.0272	1251	2	61711225	NA	NA	P842	G	A	0	NM_003400.3	p.Pro842Ser	c.2524C>T	NM_003400.3(XPO1):c.2524C>T(p.Pro842Ser)	4	3	0	3	NA	NA	PM1;PM2;PP3	Uncertain significance	7	NOVEL	86326;7;1147;1
19	EWSR1	cn_amp	NA	cn_amp	3.45	0.318;9;12,14,15,39,39,40,40,43,43	22q12.2	22q12.2	NA	NA	CN_gain	14	4	NA	NM_013986.3	NA	cn_amp	cn_amp	NA	NA	NA	NA	NA	NA	NA	Uncertain significance	NA	NA	NA
19	APC	stop_gained	16	p.Y1135*	0.4037	1148	5	112174696	NA	COSM4166207	LOF	T	G	0	NM_000038.5	p.Tyr1135*	c.3405T>G	NM_000038.5(APC):c.3405T>G(p.Tyr1135*)	29	64	18	29	NA	NA	PVS1;PM2;PP3	Pathogenic	96.8	NOVEL	766125;85;717;1
19	IL7R	cn_amp	NA	cn_amp	18.38	NA;0;NA	5p13.2	5p13.2	NA	NA	CN_gain	8	8	NA	NM_002185.3	NA	cn_amp	cn_amp	NA	NA	NA	NA	NA	NA	NA	Uncertain significance	NA	NA	NA
19	MET	cn_amp	NA	cn_amp	3.79	0.311;15;10,14,14,32,32,33,33,34,34,36,37,37,37,39,43	7q31.2	7q31.2	NA	NA	CN_gain	28	24	NA	NM_000245.3	NA	cn_amp	cn_amp	NA	NA	NA	NA	NA	NA	NA	Uncertain significance	NA	NA	NA
19	BRAF	cn_amp	NA	cn_amp	2.91	0.306;13;11,18,29,29,31,32,33,34,35,35,36,37,37	7q34	7q34	NA	NA	CN_gain	27	14	NA	NM_004333.4	NA	cn_amp	cn_amp	NA	NA	NA	NA	NA	NA	NA	Uncertain significance	NA	NA	NA
19	EZH2	cn_amp	NA	cn_amp	3.29	0.219;3;16,23,27	7q36.1	7q36.1	NA	NA	CN_gain	19	14	NA	NM_004456.4	NA	cn_amp	cn_amp	NA	NA	NA	NA	NA	NA	NA	Uncertain significance	NA	NA	NA
19	KAT6A	cn_amp	NA	cn_amp	4.01	0.118;4;10,10,11,16	8p11.21	8p11.21	NA	NA	CN_gain	18	18	NA	NM_006766.4	NA	cn_amp	cn_amp	NA	NA	NA	NA	NA	NA	NA	Uncertain significance	NA	NA	NA
20	NF1	splice_acceptor_variant	4	p.R69_F71del	0.4229	558	17	29486024	NA	NA	Exon4_splice_site	TTAGAGAA	T	0	NM_000267.3	p.Arg69_Phe71del	c.205-1_210del	NM_000267.3(NF1):c.205-1_210del(p.Arg69_Phe71del)	15	40	19	28	NA	NA	PVS1;PM2	Likely pathogenic	64	NOVEL	NA
20	RARA	cn_amp	NA	cn_amp	3.11	0.201;7;11,11,11,11,29,29,37	17q21.2	17q21.2	NA	NA	CN_gain	20	10	NA	NM_000964.3	NA	cn_amp	cn_amp	NA	NA	NA	NA	NA	NA	NA	Uncertain significance	NA	NA	NA
20	RPTOR	cn_amp	NA	cn_amp	5.75	0.201;9;13,15,15,18,19,19,21,28,34	17q25.3	17q25.3	NA	NA	CN_gain	34	34	NA	NM_020761.2	NA	cn_amp	cn_amp	NA	NA	NA	NA	NA	NA	NA	Uncertain significance	NA	NA	NA
20	NOTCH3	missense_variant	19	p.V1016I	0.2461	191	19	15291588	NA	NA	V1016	C	T	1.297e-05	NM_000435.2	p.Val1016Ile	c.3046G>A	NM_000435.2(NOTCH3):c.3046G>A(p.Val1016Ile)	3	2	6	20	NA	NA	PM1;PP2;BP4	Uncertain significance	12.2	NOVEL	34627;13;129;2
20	MEF2B	missense_variant	3	p.E86K	0.2642	212	19	19260037	rs769182595	NA	E86	C	T	1.231e-05	NM_001145785.1	p.Glu86Lys	c.256G>A	NM_001145785.1(MEF2B):c.256G>A(p.Glu86Lys)	4	2	12	22	NA	NA	PM1	Uncertain significance	17.2	NOVEL	26671;4;158;2
20	ZNF217	cn_amp	NA	cn_amp	3.89	0.23;2;20,26	20q13.2	20q13.2	NA	NA	CN_gain	4	3	NA	NM_006526.2	NA	cn_amp	cn_amp	NA	NA	NA	NA	NA	NA	NA	Uncertain significance	NA	NA	NA
20	AURKA	cn_amp	NA	cn_amp	4.27	0.268;4;24,24,30,30	20q13.2	20q13.2	NA	NA	CN_gain	8	8	NA	NM_001323303.1	NA	cn_amp	cn_amp	NA	NA	NA	NA	NA	NA	NA	Uncertain significance	NA	NA	NA
20	GNAS	cn_amp	NA	cn_amp	3.28	0.292;3;26,26,36	20q13.32	20q13.32	NA	NA	CN_gain	12	10	NA	NM_080425.3	NA	cn_amp	cn_amp	NA	NA	NA	NA	NA	NA	NA	Uncertain significance	NA	NA	NA
20	EP300	cn_amp	NA	cn_amp	6.41	0.14;10;10,11,12,12,13,15,15,16,18,19	22q13.2	22q13.2	NA	NA	CN_gain	31	31	NA	NM_001429.3	NA	cn_amp	cn_amp	NA	NA	NA	NA	NA	NA	NA	Uncertain significance	NA	NA	NA
20	IL7R	cn_amp	NA	cn_amp	3.76	0.316;5;27,28,31,36,36	5p13.2	5p13.2	NA	NA	CN_gain	8	7	NA	NM_002185.3	NA	cn_amp	cn_amp	NA	NA	NA	NA	NA	NA	NA	Uncertain significance	NA	NA	NA
20	AR	missense_variant	4	p.K721E	0.2883	784	X	66931519	NA	NA	K721	A	G	0	NM_000044.3	p.Lys721Glu	c.2161A>G	NM_000044.3(AR):c.2161A>G(p.Lys721Glu)	24	17	21	20	NA	NA	PM1;PM2;PP3	Uncertain significance	54.2	NOVEL	60660;4;1123;1
21	CDK4	cn_amp	NA	cn_amp	4.37	NA;0;NA	12q14.1	12q14.1	NA	NA	CN_gain	7	4	NA	NM_000075.3	NA	cn_amp	cn_amp	NA	NA	NA	NA	NA	NA	NA	Uncertain significance	NA	NA	NA
21	GRIN2A	synonymous_variant	14	p.G951=	0.2568	2749	16	9858548	NA	NA	G951	C	T	0	NM_000833.4	p.Gly951=	c.2853G>A	NM_000833.4(GRIN2A):c.2853G>A(p.Gly951=)	24	8	4	5	NA	NA	PM2;BP4;BP7	Likely benign	33.8	NOVEL	208894;22;792;2
21	GRIN2A	synonymous_variant	8	p.I514=	0.2045	670	16	9934613	rs778251194	NA	I514	G	A	4.074e-06	NM_000833.4	p.Ile514=	c.1542C>T	NM_000833.4(GRIN2A):c.1542C>T(p.Ile514=)	7	6	7	13	NA	NA	BP4;BP7	Likely benign	18.6	NOVEL	47253;5;179;1
21	LRP1B	synonymous_variant	49	p.V2638=	0.1175	1560	2	141283525	NA	COSM1719395	V2638	C	T	0	NM_018557.2	p.Val2638=	c.7914G>A	NM_018557.2(LRP1B):c.7914G>A(p.Val2638=)	8	2	3	1	NA	NA	PM2;BP4;BP7	Likely benign	11.6	COSMIC	162935;24;597;2
21	PIK3CA	missense_variant	4	p.Y246H	0.146	1603	3	178919251	NA	NA	Y246	T	C	0	NM_006218.3	p.Tyr246His	c.736T>C	NM_006218.3(PIK3CA):c.736T>C(p.Tyr246His)	7	7	0	2	NA	NA	PM1;PM2;PP2;PP3	Likely pathogenic	13	NOVEL	132290;20;454;1
21	DAXX	cn_amp	NA	cn_amp	4.81	0.393;3;39,39,39	6p21.32	6p21.32	NA	NA	CN_gain	7	7	NA	NM_001141970.1	NA	cn_amp	cn_amp	NA	NA	NA	NA	NA	NA	NA	Uncertain significance	NA	NA	NA
21	BRAF	missense_variant	15	p.V600E	0.235	1153	7	140453136	rs113488022	COSM476	V600	A	T	4.065e-06	NM_004333.4	p.Val600Glu	c.1799T>A	NM_004333.4(BRAF):c.1799T>A(p.Val600Glu)	19	7	5	1	NA	Pathogenic;Likely_pathogenic	PM1;PM2;PP3;PP5	Likely pathogenic	27.8	HOT	515759;84;516;2
22	FANCI	cn_amp	NA	cn_amp	3.26	NA;0;NA	15q26.1	15q26.1	NA	NA	CN_gain	33	28	NA	NM_001113378.1	NA	cn_amp	cn_amp	NA	NA	NA	NA	NA	NA	NA	Uncertain significance	NA	NA	NA
22	IDH2	cn_amp	NA	cn_amp	3.01	NA;0;NA	15q26.1	15q26.1	NA	NA	CN_gain	10	8	NA	NM_001289910.1	NA	cn_amp	cn_amp	NA	NA	NA	NA	NA	NA	NA	Uncertain significance	NA	NA	NA
22	BLM	cn_amp	NA	cn_amp	3.4	0.158;1;16	15q26.1	15q26.1	NA	NA	CN_gain	21	13	NA	NM_000057.3	NA	cn_amp	cn_amp	NA	NA	NA	NA	NA	NA	NA	Uncertain significance	NA	NA	NA
22	IGF1R	cn_amp	NA	cn_amp	3.05	0.343;6;28,32,32,35,39,40	15q26.3	15q26.3	NA	NA	CN_gain	21	11	NA	NM_000875.4	NA	cn_amp	cn_amp	NA	NA	NA	NA	NA	NA	NA	Uncertain significance	NA	NA	NA
22	MAP2K4	missense_variant	12	p.D410N	0.6101	477	17	12044572	NA	NA	D410	G	A	1.219e-05	NM_001281435.1	p.Asp410Asn	c.1228G>A	NM_001281435.1(MAP2K4):c.1228G>A(p.Asp410Asn)	18	40	31	67	NA	NA	PP3	Uncertain significance	82	NOVEL	101891;24;361;2
22	ASXL1	cn_amp	NA	cn_amp	3.36	0.297;1;30	20q11.21	20q11.21	NA	NA	CN_gain	12	7	NA	NM_015338.5	NA	cn_amp	cn_amp	NA	NA	NA	NA	NA	NA	NA	Uncertain significance	NA	NA	NA
22	SRC	cn_amp	NA	cn_amp	2.65	0.238;1;24	20q11.23	20q11.23	NA	NA	CN_gain	11	6	NA	NM_198291.2	NA	cn_amp	cn_amp	NA	NA	NA	NA	NA	NA	NA	Uncertain significance	NA	NA	NA
22	TOP1	cn_amp	NA	cn_amp	3.18	NA;0;NA	20q12	20q12	NA	NA	CN_gain	22	14	NA	NM_003286.2	NA	cn_amp	cn_amp	NA	NA	NA	NA	NA	NA	NA	Uncertain significance	NA	NA	NA
22	AURKA	cn_amp	NA	cn_amp	3.12	NA;0;NA	20q13.2	20q13.2	NA	NA	CN_gain	8	7	NA	NM_001323303.1	NA	cn_amp	cn_amp	NA	NA	NA	NA	NA	NA	NA	Uncertain significance	NA	NA	NA
22	GNAS	cn_amp	NA	cn_amp	3.33	0.152;2;15,15	20q13.32	20q13.32	NA	NA	CN_gain	12	7	NA	NM_080425.3	NA	cn_amp	cn_amp	NA	NA	NA	NA	NA	NA	NA	Uncertain significance	NA	NA	NA
22	SMARCB1	cn_amp	NA	cn_amp	4.41	0.435;1;44	22q11.23	22q11.23	NA	NA	CN_gain	9	8	NA	NM_003073.4	NA	cn_amp	cn_amp	NA	NA	NA	NA	NA	NA	NA	Uncertain significance	NA	NA	NA
22	CHEK2	cn_amp	NA	cn_amp	3.93	NA;0;NA	22q12.1	22q12.1	NA	NA	CN_gain	14	11	NA	NM_007194.3	NA	cn_amp	cn_amp	NA	NA	NA	NA	NA	NA	NA	Uncertain significance	NA	NA	NA
22	EWSR1	cn_amp	NA	cn_amp	4.88	0.237;3;14,17,40	22q12.2	22q12.2	NA	NA	CN_gain	14	10	NA	NM_013986.3	NA	cn_amp	cn_amp	NA	NA	NA	NA	NA	NA	NA	Uncertain significance	NA	NA	NA
22	NF2	cn_amp	NA	cn_amp	4.36	NA;0;NA	22q12.2	22q12.2	NA	NA	CN_gain	17	17	NA	NM_000268.3	NA	cn_amp	cn_amp	NA	NA	NA	NA	NA	NA	NA	Uncertain significance	NA	NA	NA
22	EP300	cn_amp	NA	cn_amp	4.17	0.109;2;10,11	22q13.2	22q13.2	NA	NA	CN_gain	31	28	NA	NM_001429.3	NA	cn_amp	cn_amp	NA	NA	NA	NA	NA	NA	NA	Uncertain significance	NA	NA	NA
22	KIT	missense_variant	21	p.Y936F	0.4093	535	4	55604599	NA	NA	Y936	A	T	0	NM_000222.2	p.Tyr936Phe	c.2807A>T	NM_000222.2(KIT):c.2807A>T(p.Tyr936Phe)	3	29	30	80	NA	NA	PM1;PM2;PP3	Uncertain significance	60.2	NOVEL	90599;9;538;1
22	BRAF	missense_variant	15	p.V600E	0.6245	759	7	140453136	rs113488022	COSM476	V600	A	T	4.065e-06	NM_004333.4	p.Val600Glu	c.1799T>A	NM_004333.4(BRAF):c.1799T>A(p.Val600Glu)	23	45	64	169	NA	Pathogenic;Likely_pathogenic	PM1;PM2;PP3;PP5	Likely pathogenic	131.2	HOT	515759;84;516;2
22	PIK3CG	cn_amp	NA	cn_amp	3.18	NA;0;NA	7q22.3	7q22.3	NA	NA	CN_gain	10	7	NA	NM_001282426.1	NA	cn_amp	cn_amp	NA	NA	NA	NA	NA	NA	NA	Uncertain significance	NA	NA	NA
22	MET	cn_amp	NA	cn_amp	3.74	0.157;6;10,10,12,13,20,28	7q31.2	7q31.2	NA	NA	CN_gain	28	20	NA	NM_000245.3	NA	cn_amp	cn_amp	NA	NA	NA	NA	NA	NA	NA	Uncertain significance	NA	NA	NA
22	BRAF	cn_amp	NA	cn_amp	3.24	0.324;17;12,19,21,27,32,33,34,35,35,36,36,37,37,38,38,39,42	7q34	7q34	NA	NA	CN_gain	27	18	NA	NM_004333.4	NA	cn_amp	cn_amp	NA	NA	NA	NA	NA	NA	NA	Uncertain significance	NA	NA	NA
22	EZH2	cn_amp	NA	cn_amp	3.21	0.39;5;34,38,40,40,43	7q36.1	7q36.1	NA	NA	CN_gain	19	12	NA	NM_004456.4	NA	cn_amp	cn_amp	NA	NA	NA	NA	NA	NA	NA	Uncertain significance	NA	NA	NA
23	MTOR	splice_donor_variant	52	c.7164+1G>A	0.2868	1576	1	11174869	NA	NA	Exon52_splice_site	C	T	0	NM_004958.3	NA	c.7164+1G>A	NM_004958.3(MTOR):c.7164+1G>A	31	3	15	1	NA	NA	PVS1;PM2;PP3	Pathogenic	42.6	NOVEL	436445;53;648;3
23	MTOR	synonymous_variant	39	p.G1822=	0.1607	585	1	11190733	rs773546615	NA	G1822	C	T	4.22e-06	NM_004958.3	p.Gly1822=	c.5466G>A	NM_004958.3(MTOR):c.5466G>A(p.Gly1822=)	12	1	8	4	NA	NA	BP4;BP7	Likely benign	18.4	NOVEL	168566;24;437;1
23	MTOR	synonymous_variant	12	p.E621=	0.2002	1099	1	11298598	NA	NA	E621	C	T	0	NM_004958.3	p.Glu621=	c.1863G>A	NM_004958.3(MTOR):c.1863G>A(p.Glu621=)	20	5	3	1	NA	NA	PM2;BP4;BP7	Likely benign	26	NOVEL	64021;0;7047;0
23	MTOR	synonymous_variant	11	p.K533=	0.1573	1227	1	11300547	NA	NA	K533	C	T	0	NM_004958.3	p.Lys533=	c.1599G>A	NM_004958.3(MTOR):c.1599G>A(p.Lys533=)	15	5	5	5	NA	NA	PM2;BP4;BP7	Likely benign	23	NOVEL	77149;5;363;1
23	MTOR	synonymous_variant	10	p.Q498=	0.115	765	1	11301657	NA	NA	Q498	C	T	0	NM_004958.3	p.Gln498=	c.1494G>A	NM_004958.3(MTOR):c.1494G>A(p.Gln498=)	10	3	4	0	NA	NA	PM2;BP4;BP7	Likely benign	14.8	NOVEL	60070;7;199;2
23	MTOR	synonymous_variant	10	p.G494=	0.1129	788	1	11301669	NA	NA	G494	C	T	4.06e-06	NM_004958.3	p.Gly494=	c.1482G>A	NM_004958.3(MTOR):c.1482G>A(p.Gly494=)	12	1	3	1	NA	NA	BP4;BP7	Likely benign	14.8	NOVEL	61452;17;81;1
23	MTOR	missense_variant	5	p.G208E	0.1487	901	1	11316131	NA	NA	G208	C	T	0	NM_004958.3	p.Gly208Glu	c.623G>A	NM_004958.3(MTOR):c.623G>A(p.Gly208Glu)	14	5	5	0	NA	NA	PM1;PM2;PP3	Uncertain significance	21	NOVEL	51902;15;124;2
23	MTOR	synonymous_variant	3	p.L67=	0.107	1469	1	11318614	NA	NA	L67	G	A	0	NM_004958.3	p.Leu67=	c.199C>T	NM_004958.3(MTOR):c.199C>T(p.Leu67=)	10	1	4	2	NA	NA	PM2;BP4;BP7	Likely benign	13.6	NOVEL	88567;21;386;2
23	NRAS	missense_variant	3	p.G60E	0.2353	1020	1	115256532	rs267606920	COSM28673	G60	C	T	0	NM_002524.4	p.Gly60Glu	c.179G>A	NM_002524.4(NRAS):c.179G>A(p.Gly60Glu)	17	6	6	4	NA	Pathogenic	PM1;PM2;PP3;PP5	Likely pathogenic	26.2	COSMIC	477377;45;281;2
23	NOTCH2	missense_variant	31	p.G1900D	0.1147	532	1	120462017	NA	NA	G1900	C	T	0	NM_024408.3	p.Gly1900Asp	c.5699G>A	NM_024408.3(NOTCH2):c.5699G>A(p.Gly1900Asp)	7	2	5	1	NA	NA	PM1;PM2;PP3	Uncertain significance	11.8	NOVEL	55741;7;187;1
23	NOTCH2	synonymous_variant	31	p.E1852=	0.0798	476	1	120462160	NA	NA	E1852	C	T	0	NM_024408.3	p.Glu1852=	c.5556G>A	NM_024408.3(NOTCH2):c.5556G>A(p.Glu1852=)	3	1	7	2	NA	NA	PM2;BP4;BP7	Likely benign	8.4	NOVEL	48510;5;161;1
23	NOTCH2	missense_variant	28	p.D1733N	0.0949	1475	1	120464875	NA	NA	D1733	C	T	0	NM_024408.3	p.Asp1733Asn	c.5197G>A	NM_024408.3(NOTCH2):c.5197G>A(p.Asp1733Asn)	8	2	1	2	NA	NA	PM2;PP3	Uncertain significance	10.6	NOVEL	109009;10;376;1
23	NOTCH2	synonymous_variant	26	p.D1582=	0.0969	1207	1	120466373	NA	NA	D1582	G	A	0	NM_024408.3	p.Asp1582=	c.4746C>T	NM_024408.3(NOTCH2):c.4746C>T(p.Asp1582=)	12	2	5	2	NA	NA	PM2;BP4;BP7	Likely benign	17	NOVEL	111000;40;454;3
23	NOTCH2	splice_acceptor_variant	17	c.2600-1G>A	0.0695	1051	1	120491190	NA	NA	Exon17_splice_site	C	T	0	NM_024408.3	NA	c.2600-1G>A	NM_024408.3(NOTCH2):c.2600-1G>A	5	1	3	2	NA	NA	PVS1;PM2;PP3	Pathogenic	8	NOVEL	93966;6;279;1
23	NTRK1	synonymous_variant	5	p.L113=	0.085	824	1	156836769	NA	NA	L113	C	T	0	NM_001007792.1	p.Leu113=	c.337C>T	NM_001007792.1(NTRK1):c.337C>T(p.Leu113=)	8	2	3	2	NA	NA	PM2;BP4	Uncertain significance	11.8	NOVEL	41131;4;155;2
23	NTRK1	missense_variant	6	p.P152L	0.0647	757	1	156838012	NA	NA	P152	C	T	0	NM_001007792.1	p.Pro152Leu	c.455C>T	NM_001007792.1(NTRK1):c.455C>T(p.Pro152Leu)	6	0	7	2	NA	NA	PM1;PM2;BP4	Uncertain significance	10.6	NOVEL	38686;5;548;1
23	NTRK1	synonymous_variant	11	p.C393=	0.0837	3715	1	156844733	NA	NA	C393	C	T	0	NM_001007792.1	p.Cys393=	c.1179C>T	NM_001007792.1(NTRK1):c.1179C>T(p.Cys393=)	21	2	7	0	NA	NA	PM2;BP4;BP7	Likely benign	26.8	NOVEL	494673;78;664;5
23	NTRK1	missense_variant	15	p.G625E	0.1037	1360	1	156849090	NA	COSM3475506,COSM3475507	G625	G	A	0	NM_001007792.1	p.Gly625Glu	c.1874G>A	NM_001007792.1(NTRK1):c.1874G>A(p.Gly625Glu)	13	3	3	0	NA	NA	PM1;PM2;PP3	Uncertain significance	17.2	NOVEL	71750;10;338;1
23	SPEN	missense_variant	11	p.R1056K	0.128	1182	1	16255902	NA	NA	R1056	G	A	0	NM_015001.2	p.Arg1056Lys	c.3167G>A	NM_015001.2(SPEN):c.3167G>A(p.Arg1056Lys)	10	3	2	1	NA	NA	PM2	Uncertain significance	13.8	NOVEL	99345;13;190;1
23	SPEN	synonymous_variant	11	p.P1262=	0.1774	1567	1	16256521	NA	NA	P1262	C	T	0	NM_015001.2	p.Pro1262=	c.3786C>T	NM_015001.2(SPEN):c.3786C>T(p.Pro1262=)	16	3	5	0	NA	NA	PM2;BP4;BP7	Likely benign	21.4	NOVEL	119563;15;254;1
23	SPEN	synonymous_variant	11	p.D1701=	0.1209	1251	1	16257838	rs145472748	NA	D1701	C	T	0.0001	NM_015001.2	p.Asp1701=	c.5103C>T	NM_015001.2(SPEN):c.5103C>T(p.Asp1701=)	17	2	5	0	NA	NA	BP4;BP7	Likely benign	21.6	NOVEL	83035;17;348;2
23	SPEN	missense_variant	11	p.E2034K	0.1272	1494	1	16258835	NA	NA	E2034	G	A	0	NM_015001.2	p.Glu2034Lys	c.6100G>A	NM_015001.2(SPEN):c.6100G>A(p.Glu2034Lys)	13	9	7	0	NA	NA	PM2	Uncertain significance	24.4	NOVEL	82956;13;339;2
23	SPEN	missense_variant	11	p.A2216T	0.2033	1038	1	16259381	NA	NA	A2216	G	A	0	NM_015001.2	p.Ala2216Thr	c.6646G>A	NM_015001.2(SPEN):c.6646G>A(p.Ala2216Thr)	24	3	2	1	NA	NA	PM2;PP3	Uncertain significance	27.8	NOVEL	75917;16;334;2
23	SPEN	missense_variant	11	p.P2858L	0.1609	1579	1	16261308	NA	NA	P2858	C	T	0	NM_015001.2	p.Pro2858Leu	c.8573C>T	NM_015001.2(SPEN):c.8573C>T(p.Pro2858Leu)	18	6	1	2	NA	NA	PM2	Uncertain significance	23.8	NOVEL	119136;5;753;2
23	SPEN	missense_variant	11	p.G3146S	0.2015	660	1	16262171	NA	NA	G3146	G	A	0	NM_015001.2	p.Gly3146Ser	c.9436G>A	NM_015001.2(SPEN):c.9436G>A(p.Gly3146Ser)	15	4	5	2	NA	NA	PM2;BP4	Uncertain significance	21.6	NOVEL	97177;15;263;2
23	SPEN	synonymous_variant	11	p.R3211=	0.1102	735	1	16262368	NA	NA	R3211	G	A	0	NM_015001.2	p.Arg3211=	c.9633G>A	NM_015001.2(SPEN):c.9633G>A(p.Arg3211=)	13	1	6	0	NA	NA	PM2;BP4;BP7	Likely benign	17.4	NOVEL	53376;7;163;1
23	DDR2	synonymous_variant	12	p.F424=	0.1011	1119	1	162737128	NA	COSM1747894,COSM1747895,COSM1747896	F424	C	T	0	NM_001014796.1	p.Phe424=	c.1272C>T	NM_001014796.1(DDR2):c.1272C>T(p.Phe424=)	8	0	4	0	NA	NA	PM2;BP4;BP7	Likely benign	10.4	COSMIC	437602;29;6827;2
23	DDR2	intron_variant	13	c.1504+6G>A	0.1014	1391	1	162740308	NA	NA	Intron13_variant	G	A	0	NM_001014796.1	NA	c.1504+6G>A	NM_001014796.1(DDR2):c.1504+6G>A	5	3	3	1	NA	NA	PM2;BP4	Uncertain significance	9.4	NOVEL	429911;23;12855;4
23	DDR2	missense_variant	17	p.V718M	0.1133	2638	1	162746029	NA	NA	V718	G	A	0	NM_001014796.1	p.Val718Met	c.2152G>A	NM_001014796.1(DDR2):c.2152G>A(p.Val718Met)	17	3	1	0	NA	NA	PM1;PM2;PP3	Uncertain significance	20	NOVEL	647701;56;602;2
23	IKBKE	intron_variant	17	c.1733+15C>T	0.0914	1192	1	206664206	NA	NA	Intron17_variant	C	T	0	NM_014002.3	NA	c.1733+15C>T	NM_014002.3(IKBKE):c.1733+15C>T	13	7	9	2	NA	NA	PM2	Uncertain significance	24.4	NOVEL	51562;6;135;1
23	PARP1	missense_variant	14	p.P659L	0.1823	2244	1	226562021	NA	NA	P659	G	A	0	NM_001618.3	p.Pro659Leu	c.1976C>T	NM_001618.3(PARP1):c.1976C>T(p.Pro659Leu)	23	4	10	1	NA	NA	PM1;PM2;PP3	Uncertain significance	32.4	NOVEL	74976;10;380;2
23	ARID1A	synonymous_variant	4	p.G609=	0.1489	994	1	27059190	NA	NA	G609	G	A	0	NM_006015.4	p.Gly609=	c.1827G>A	NM_006015.4(ARID1A):c.1827G>A(p.Gly609=)	13	2	4	0	NA	NA	PM2;BP4;BP7	Likely benign	17	NOVEL	353510;64;817;4
23	ARID1A	missense_variant	7	p.S777F	0.1679	661	1	27088721	NA	NA	S777	C	T	0	NM_006015.4	p.Ser777Phe	c.2330C>T	NM_006015.4(ARID1A):c.2330C>T(p.Ser777Phe)	6	11	2	1	NA	NA	PM2;PP3	Uncertain significance	16.2	NOVEL	268935;18;196;1
23	ARID1A	missense_variant	13	p.P1174S	0.1523	1195	1	27099104	NA	NA	P1174	C	T	0	NM_006015.4	p.Pro1174Ser	c.3520C>T	NM_006015.4(ARID1A):c.3520C>T(p.Pro1174Ser)	16	0	2	2	NA	NA	PM2;PP3	Uncertain significance	17.6	NOVEL	364979;42;286;2
23	ARID1A	missense_variant	14	p.R1223H	0.1644	1716	1	27099431	rs768377977	COSM1183546	R1223	G	A	2.03e-05	NM_006015.4	p.Arg1223His	c.3668G>A	NM_006015.4(ARID1A):c.3668G>A(p.Arg1223His)	25	2	12	1	NA	NA	PP3	Uncertain significance	34	COSMIC	487460;574;284;2
23	ARID1A	intron_variant	15	c.3716-19C>T	0.113	469	1	27099818	NA	NA	Intron15_variant	C	T	0	NM_006015.4	NA	c.3716-19C>T	NM_006015.4(ARID1A):c.3716-19C>T	4	2	8	1	NA	NA	PM2	Uncertain significance	10.6	NOVEL	250201;19;6886;4
23	ARID1A	synonymous_variant	19	p.L1681=	0.113	1044	1	27102115	NA	NA	L1681	C	T	0	NM_006015.4	p.Leu1681=	c.5041C>T	NM_006015.4(ARID1A):c.5041C>T(p.Leu1681=)	9	7	3	0	NA	NA	PM2;BP4;BP7	Likely benign	16.4	NOVEL	493810;47;329;1
23	MUTYH	synonymous_variant	16	p.S514=	0.2018	1531	1	45795086	NA	NA	S514	G	A	0	NM_001128425.1	p.Ser514=	c.1542C>T	NM_001128425.1(MUTYH):c.1542C>T(p.Ser514=)	24	13	5	2	NA	NA	PM2;BP4	Uncertain significance	37.8	NOVEL	62611;5;171;1
23	FGFR2	intron_variant	18	c.2302-17C>T	0.1272	1541	10	123239552	NA	NA	Intron18_variant	G	A	0	NM_000141.4	NA	c.2302-17C>T	NM_000141.4(FGFR2):c.2302-17C>T	11	2	2	0	NA	NA	PM2	Uncertain significance	13.8	NOVEL	498601;28;1514;1
23	RET	missense_variant	4	p.E235K	0.1725	371	10	43600477	NA	NA	E235	G	A	0	NM_020975.4	p.Glu235Lys	c.703G>A	NM_020975.4(RET):c.703G>A(p.Glu235Lys)	9	1	1	0	NA	NA	PM2;PP3	Uncertain significance	10.4	NOVEL	41822;6;113;1
23	RET	missense_variant	20	p.S1073N	0.115	1443	10	43623590	NA	NA	S1073	G	A	0	NM_020975.4	p.Ser1073Asn	c.3218G>A	NM_020975.4(RET):c.3218G>A(p.Ser1073Asn)	15	1	4	0	NA	NA	PM2;PP3	Uncertain significance	18.2	NOVEL	581568;58;354;1
23	ATM	synonymous_variant	7	p.L285=	0.0808	718	11	108115707	NA	NA	L285	G	A	0	NM_000051.3	p.Leu285=	c.855G>A	NM_000051.3(ATM):c.855G>A(p.Leu285=)	5	1	2	1	NA	NA	PM2;BP4;BP7	Likely benign	7.2	NOVEL	412804;357;331;2
23	ATM	missense_variant	11	p.T547I	0.1454	901	11	108122596	rs786203572	NA	T547	C	T	5.8e-05	NM_000051.3	p.Thr547Ile	c.1640C>T	NM_000051.3(ATM):c.1640C>T(p.Thr547Ile)	7	2	3	1	NA	Uncertain_significance	PM2;BP4	Uncertain significance	10.6	NOVEL	663905;97;528;2
23	ATM	missense_variant	19	p.E953K	0.1727	1129	11	108141809	NA	NA	E953	G	A	0	NM_000051.3	p.Glu953Lys	c.2857G>A	NM_000051.3(ATM):c.2857G>A(p.Glu953Lys)	17	7	5	1	NA	NA	PM2;PP3	Uncertain significance	25.8	NOVEL	98929;6;480;1
23	ATM	missense_variant	24	p.S1163F	0.1296	1304	11	108151807	NA	NA	S1163	C	T	0	NM_000051.3	p.Ser1163Phe	c.3488C>T	NM_000051.3(ATM):c.3488C>T(p.Ser1163Phe)	10	2	6	1	NA	NA	PM2;BP4	Uncertain significance	15.4	NOVEL	121908;9;475;2
23	ATM	synonymous_variant	30	p.Q1503=	0.2145	1953	11	108163418	NA	NA	Q1503	G	A	0	NM_000051.3	p.Gln1503=	c.4509G>A	NM_000051.3(ATM):c.4509G>A(p.Gln1503=)	19	3	1	1	NA	NA	PM2;BP4;BP7	Likely benign	22.2	NOVEL	216737;22;790;2
23	ATM	missense_variant	32	p.R1618L	0.3526	1452	11	108165730	NA	NA	R1618	G	T	0	NM_000051.3	p.Arg1618Leu	c.4853G>T	NM_000051.3(ATM):c.4853G>T(p.Arg1618Leu)	33	12	12	3	NA	NA	PM2;PP3	Uncertain significance	50.4	NOVEL	154880;20;613;2
23	ATM	synonymous_variant	50	p.A2451=	0.0769	1093	11	108200986	NA	NA	A2451	C	T	0	NM_000051.3	p.Ala2451=	c.7353C>T	NM_000051.3(ATM):c.7353C>T(p.Ala2451=)	14	0	4	0	NA	NA	PM2;BP4;BP7	Likely benign	16.4	NOVEL	604025;87;296;1
23	ATM	missense_variant	53	p.V2617I	0.1078	863	11	108203549	NA	NA	V2617	G	A	0	NM_000051.3	p.Val2617Ile	c.7849G>A	NM_000051.3(ATM):c.7849G>A(p.Val2617Ile)	6	3	4	0	NA	NA	PM2	Uncertain significance	10.8	NOVEL	564756;62;502;2
23	KMT2A	missense_variant	1	p.G137S	0.1489	141	11	118307636	NA	NA	G137	G	A	0	NM_001197104.1	p.Gly137Ser	c.409G>A	NM_001197104.1(KMT2A):c.409G>A(p.Gly137Ser)	4	1	0	0	NA	NA	PM2;PP3	Uncertain significance	4.8	NOVEL	18843;1;1225;1
23	KMT2A	synonymous_variant	3	p.L190=	0.1869	1241	11	118342444	NA	NA	L190	C	T	5.86e-05	NM_001197104.1	p.Leu190=	c.570C>T	NM_001197104.1(KMT2A):c.570C>T(p.Leu190=)	20	4	2	0	NA	NA	BP4;BP7	Likely benign	24.4	NOVEL	106594;0;11091;0
23	KMT2A	missense_variant	3	p.V911I	0.2083	1296	11	118344605	NA	NA	V911	G	A	0	NM_001197104.1	p.Val911Ile	c.2731G>A	NM_001197104.1(KMT2A):c.2731G>A(p.Val911Ile)	21	2	5	0	NA	NA	PM2	Uncertain significance	25.6	NOVEL	110074;13;524;2
23	KMT2A	synonymous_variant	9	p.Q1371=	0.1098	1348	11	118354924	NA	NA	Q1371	G	A	0	NM_001197104.1	p.Gln1371=	c.4113G>A	NM_001197104.1(KMT2A):c.4113G>A(p.Gln1371=)	10	4	3	0	NA	NA	PM2;BP4;BP7	Likely benign	15	NOVEL	120166;18;346;2
23	KMT2A	missense_variant	27	p.E2460K	0.1097	2354	11	118373985	NA	NA	E2460	G	A	0	NM_001197104.1	p.Glu2460Lys	c.7378G>A	NM_001197104.1(KMT2A):c.7378G>A(p.Glu2460Lys)	15	0	10	1	NA	NA	PM2;PP3	Uncertain significance	21.2	NOVEL	167034;19;518;1
23	CBL	missense_variant	2	p.G110E	0.1208	1198	11	119103291	NA	COSM3444155	G110	G	A	0	NM_005188.3	p.Gly110Glu	c.329G>A	NM_005188.3(CBL):c.329G>A(p.Gly110Glu)	9	3	3	0	NA	NA	PM1;PM2;PP3	Uncertain significance	13.2	NOVEL	137986;12;449;1
23	CBL	missense_variant	3	p.G176E	0.1846	1170	11	119142528	NA	NA	G176	G	A	0	NM_005188.3	p.Gly176Glu	c.527G>A	NM_005188.3(CBL):c.527G>A(p.Gly176Glu)	13	3	4	0	NA	NA	PM1;PM2;PP3	Uncertain significance	17.8	NOVEL	98195;20;324;2
23	CBL	missense_variant	15	p.G751D	0.17	912	11	119169068	NA	COSM5837984	G751	G	A	0	NM_005188.3	p.Gly751Asp	c.2252G>A	NM_005188.3(CBL):c.2252G>A(p.Gly751Asp)	13	2	3	2	NA	NA	PM2;PP3	Uncertain significance	16.8	NOVEL	70953;13;395;2
23	CHEK1	missense_variant	3	p.V68I	0.1031	1028	11	125497638	NA	NA	V68	G	A	0	NM_001274.5	p.Val68Ile	c.202G>A	NM_001274.5(CHEK1):c.202G>A(p.Val68Ile)	8	1	5	2	NA	NA	PM1;PM2	Uncertain significance	12.2	NOVEL	132146;24;442;2
23	WT1	splice_donor_variant	7	c.1249+1G>A	0.1726	921	11	32417802	NA	NA	Exon7_splice_site	C	T	0	NM_024426.4	NA	c.1249+1G>A	NM_024426.4(WT1):c.1249+1G>A	10	3	5	1	NA	NA	PVS1;PM2;PP3	Pathogenic	15.6	NOVEL	82694;8;304;1
23	EMSY	missense_variant	21	p.P1152S	0.1682	1266	11	76256976	NA	NA	P1152	C	T	0	NM_001300942.1	p.Pro1152Ser	c.3454C>T	NM_001300942.1(EMSY):c.3454C>T(p.Pro1152Ser)	15	5	4	1	NA	NA	PM2;PP3	Uncertain significance	21.6	NOVEL	144151;12;596;2
23	FAT3	missense_variant	4	p.V1242I	0.098	1694	11	92495076	rs369816347	NA	V1242	G	A	0.0001	NM_001008781.2	p.Val1242Ile	c.3724G>A	NM_001008781.2(FAT3):c.3724G>A(p.Val1242Ile)	10	5	2	0	NA	NA	PM1;PP3	Uncertain significance	15.2	NOVEL	152062;35;446;2
23	FAT3	intron_variant	5	c.3985-14C>T	0.1522	552	11	92498031	NA	NA	Intron5_variant	C	T	0	NM_001008781.2	NA	c.3985-14C>T	NM_001008781.2(FAT3):c.3985-14C>T	6	0	6	0	NA	NA	PM2	Uncertain significance	9.6	NOVEL	67118;11;260;2
23	FAT3	synonymous_variant	9	p.L1778=	0.1838	1170	11	92531511	NA	NA	L1778	C	T	0	NM_001008781.2	p.Leu1778=	c.5332C>T	NM_001008781.2(FAT3):c.5332C>T(p.Leu1778=)	21	0	2	0	NA	NA	PM2;BP4;BP7	Likely benign	22.2	NOVEL	161701;11;701;1
23	FAT3	missense_variant	9	p.S1964G	0.1573	1367	11	92532069	NA	COSM1561924,COSM1561923	S1964	A	G	0	NM_001008781.2	p.Ser1964Gly	c.5890A>G	NM_001008781.2(FAT3):c.5890A>G(p.Ser1964Gly)	17	3	7	1	NA	NA	PM1;PM2	Uncertain significance	23.8	NOVEL	167221;32;616;2
23	FAT3	synonymous_variant	23	p.L4135=	0.1273	605	11	92616027	NA	NA	L4135	G	A	0	NM_001008781.2	p.Leu4135=	c.12405G>A	NM_001008781.2(FAT3):c.12405G>A(p.Leu4135=)	7	3	6	0	NA	NA	PM2;BP4;BP7	Likely benign	13	NOVEL	77234;26;181;2
23	RAD52	missense_variant	10	p.D312N	0.2754	639	12	1023630	NA	NA	D312	C	T	0	NM_001297419.1	p.Asp312Asn	c.934G>A	NM_001297419.1(RAD52):c.934G>A(p.Asp312Asn)	16	3	3	1	NA	NA	PM2;PP3	Uncertain significance	20.4	NOVEL	412437;31;287;1
23	PTPN11	synonymous_variant	3	p.G68=	0.1036	1400	12	112888188	NA	NA	G68	G	A	0	NM_002834.3	p.Gly68=	c.204G>A	NM_002834.3(PTPN11):c.204G>A(p.Gly68=)	9	4	2	2	NA	NA	PM2;BP4;BP7	Likely benign	13.8	NOVEL	125973;13;369;2
23	TBX3	missense_variant	8	p.D651N	0.1426	989	12	115109927	NA	NA	D651	C	T	0	NM_016569.3	p.Asp651Asn	c.1951G>A	NM_016569.3(TBX3):c.1951G>A(p.Asp651Asn)	22	8	9	3	NA	NA	PM2;PP3	Uncertain significance	34.4	NOVEL	41838;3;226;1
23	TBX3	missense_variant	2	p.P134L	0.1131	831	12	115118940	NA	NA	P134	G	A	0	NM_016569.3	p.Pro134Leu	c.401C>T	NM_016569.3(TBX3):c.401C>T(p.Pro134Leu)	9	1	5	2	NA	NA	PM1;PM2;PP3	Uncertain significance	13.2	NOVEL	82288;16;330;2
23	ETV6	intron_variant	4	c.329-19C>T	0.1542	402	12	12006342	NA	NA	Intron4_variant	C	T	0	NM_001987.4	NA	c.329-19C>T	NM_001987.4(ETV6):c.329-19C>T	5	3	3	2	NA	NA	PM2	Uncertain significance	9.6	NOVEL	50913;8;252;2
23	KDM5A	missense_variant	23	p.E1132K	0.2614	1029	12	417156	NA	NA	E1132	C	T	0	NM_001042603.2	p.Glu1132Lys	c.3394G>A	NM_001042603.2(KDM5A):c.3394G>A(p.Glu1132Lys)	14	3	3	0	NA	NA	PM2;PP3	Uncertain significance	18.2	NOVEL	435331;32;408;1
23	ARID2	synonymous_variant	15	p.P1136=	0.1342	1475	12	46245314	NA	NA	P1136	C	T	0	NM_152641.2	p.Pro1136=	c.3408C>T	NM_152641.2(ARID2):c.3408C>T(p.Pro1136=)	10	0	2	0	NA	NA	PM2;BP4;BP7	Likely benign	11.2	NOVEL	163978;14;600;1
23	KMT2D	missense_variant	53	p.S5498F	0.0999	1452	12	49415854	NA	NA	S5498	G	A	0	NM_003482.3	p.Ser5498Phe	c.16493C>T	NM_003482.3(KMT2D):c.16493C>T(p.Ser5498Phe)	9	3	4	1	NA	NA	PM1;PM2;PP3	Uncertain significance	14	NOVEL	104801;4;371;2
23	KMT2D	synonymous_variant	48	p.F5034=	0.1308	1216	12	49420647	NA	NA	F5034	G	A	0	NM_003482.3	p.Phe5034=	c.15102C>T	NM_003482.3(KMT2D):c.15102C>T(p.Phe5034=)	12	5	8	3	NA	NA	PM2;BP4;BP7	Likely benign	21.4	NOVEL	105777;45;302;2
23	KMT2D	missense_variant	44	p.A4719T	0.1029	544	12	49422940	NA	NA	A4719	C	T	0	NM_003482.3	p.Ala4719Thr	c.14155G>A	NM_003482.3(KMT2D):c.14155G>A(p.Ala4719Thr)	8	2	6	3	NA	NA	PM2;PP3	Uncertain significance	13.8	NOVEL	51201;27;194;2
23	KMT2D	missense_variant	34	p.A3051T	0.1204	1337	12	49431988	NA	NA	A3051	C	T	0	NM_003482.3	p.Ala3051Thr	c.9151G>A	NM_003482.3(KMT2D):c.9151G>A(p.Ala3051Thr)	14	6	6	0	NA	NA	PM2;PP3	Uncertain significance	22.4	NOVEL	151745;70;535;2
23	KMT2D	missense_variant	34	p.G2899S	0.1935	336	12	49432444	rs587778472	NA	G2899	C	T	0	NM_003482.3	p.Gly2899Ser	c.8695G>A	NM_003482.3(KMT2D):c.8695G>A(p.Gly2899Ser)	7	4	5	2	NA	not_provided	PM2;PP3	Uncertain significance	13.6	NOVEL	40745;1;204;1
23	KMT2D	missense_variant	31	p.G2599E	0.1186	472	12	49433757	NA	NA	G2599	C	T	0	NM_003482.3	p.Gly2599Glu	c.7796G>A	NM_003482.3(KMT2D):c.7796G>A(p.Gly2599Glu)	5	3	2	2	NA	NA	PM2;PP3	Uncertain significance	9	NOVEL	48381;1;145;1
23	KMT2D	missense_variant	24	p.G1839D	0.1391	1474	12	49437163	NA	NA	G1839	C	T	0	NM_003482.3	p.Gly1839Asp	c.5516G>A	NM_003482.3(KMT2D):c.5516G>A(p.Gly1839Asp)	16	5	8	3	NA	NA	PM2;PP3	Uncertain significance	25.4	NOVEL	92208;66;312;2
23	KMT2D	synonymous_variant	11	p.I1208=	0.1017	1681	12	49443747	rs755572302	COSM468456,COSM468455	I1208	G	A	4.06e-06	NM_003482.3	p.Ile1208=	c.3624C>T	NM_003482.3(KMT2D):c.3624C>T(p.Ile1208=)	17	3	0	1	NA	NA	BP4;BP7	Likely benign	19.6	NOVEL	108867;10;468;1
23	KMT2D	missense_variant	11	p.P1038S	0.1411	985	12	49444259	NA	NA	P1038	G	A	0	NM_003482.3	p.Pro1038Ser	c.3112C>T	NM_003482.3(KMT2D):c.3112C>T(p.Pro1038Ser)	15	2	4	1	NA	NA	PM2	Uncertain significance	19.2	NOVEL	50982;12;177;2
23	KMT2D	missense_variant	11	p.G955R	0.1235	494	12	49444508	NA	NA	G955	C	T	0.0001	NM_003482.3	p.Gly955Arg	c.2863G>A	NM_003482.3(KMT2D):c.2863G>A(p.Gly955Arg)	9	2	3	0	NA	NA	PP3	Uncertain significance	12.4	NOVEL	36049;2;1923;1
23	KMT2D	missense_variant	3	p.V63M	0.1188	1002	12	49448524	rs767327365	NA	V63	C	T	1.23e-05	NM_003482.3	p.Val63Met	c.187G>A	NM_003482.3(KMT2D):c.187G>A(p.Val63Met)	17	1	6	2	NA	NA	BP4	Uncertain significance	21.8	NOVEL	64091;6;196;1
23	ERBB3	intron_variant	22	c.2617-20C>T	0.2206	535	12	56492264	NA	NA	Intron22_variant	C	T	0	NM_001982.3	NA	c.2617-20C>T	NM_001982.3(ERBB3):c.2617-20C>T	9	7	1	6	NA	NA	PM2	Uncertain significance	16.4	NOVEL	35172;2;444;1
23	CUL4A	intron_variant	17	c.1858+17G>A	0.2944	1009	13	113909129	NA	NA	Intron17_variant	G	A	0	NM_001008895.2	NA	c.1858+17G>A	NM_001008895.2(CUL4A):c.1858+17G>A	14	2	2	0	NA	NA	PM2	Uncertain significance	16.8	NOVEL	66322;14;467;2
23	FLT3	synonymous_variant	5	p.T163=	0.2415	501	13	28626807	NA	COSM2070180	T163	G	A	0	NM_004119.2	p.Thr163=	c.489C>T	NM_004119.2(FLT3):c.489C>T(p.Thr163=)	10	3	2	1	NA	NA	PM2;BP4;BP7	Likely benign	13.8	NOVEL	87353;10;309;2
23	FLT3	missense_variant	3	p.D62N	0.2996	701	13	28636188	NA	NA	D62	C	T	0	NM_004119.2	p.Asp62Asn	c.184G>A	NM_004119.2(FLT3):c.184G>A(p.Asp62Asn)	15	5	5	0	NA	NA	PM2;PP3	Uncertain significance	22	NOVEL	68106;3;324;1
23	BRCA2	missense_variant	9	p.G265R	0.1728	810	13	32905167	NA	NA	G265	G	A	0	NM_000059.3	p.Gly265Arg	c.793G>A	NM_000059.3(BRCA2):c.793G>A(p.Gly265Arg)	15	6	5	13	NA	NA	PM2;BP4	Uncertain significance	25.4	NOVEL	315841;41;113;1
23	BRCA2	missense_variant	11	p.C1573Y	0.1855	1089	13	32913210	rs56249050	NA	C1573	G	A	0.0001	NM_000059.3	p.Cys1573Tyr	c.4718G>A	NM_000059.3(BRCA2):c.4718G>A(p.Cys1573Tyr)	7	3	4	0	NA	Likely_benign;other	PM2;BP4;BP6	Likely benign	11.8	NOVEL	711626;256;389;3
23	RB1	missense_variant	20	p.H699Y	0.1284	1472	13	49033958	NA	NA	H699	C	T	0	NM_000321.2	p.His699Tyr	c.2095C>T	NM_000321.2(RB1):c.2095C>T(p.His699Tyr)	10	7	7	8	NA	NA	PM1;PM2;PP3	Uncertain significance	21.4	NOVEL	706544;98;695;2
23	DIS3	synonymous_variant	4	p.N204=	0.1574	921	13	73351600	NA	NA	N204	G	A	0	NM_014953.4	p.Asn204=	c.612C>T	NM_014953.4(DIS3):c.612C>T(p.Asn204=)	12	1	4	0	NA	NA	PM2;BP4;BP7	Likely benign	15.2	NOVEL	82895;21;439;2
23	DIS3	missense_variant	1	p.T6M	0.3438	413	13	73355954	NA	NA	T6	G	A	0	NM_014953.4	p.Thr6Met	c.17C>T	NM_014953.4(DIS3):c.17C>T(p.Thr6Met)	13	1	7	2	NA	NA	PM2;PP3	Uncertain significance	18.4	NOVEL	28952;11;200;4
23	NKX2-1	synonymous_variant	3	p.E222=	0.1353	643	14	36987023	NA	NA	E222	C	T	0	NM_001079668.2	p.Glu222=	c.666G>A	NM_001079668.2(NKX2-1):c.666G>A(p.Glu222=)	11	3	7	2	NA	NA	PM2;BP4;BP7	Likely benign	18	NOVEL	44176;5;162;1
23	FANCM	synonymous_variant	3	p.A246=	0.0694	951	14	45609891	NA	NA	A246	C	T	0	NM_020937.3	p.Ala246=	c.738C>T	NM_020937.3(FANCM):c.738C>T(p.Ala246=)	6	1	5	0	NA	NA	PM2;BP4;BP7	Likely benign	9.8	NOVEL	49781;7;349;2
23	FANCM	missense_variant	6	p.G355S	0.0794	1523	14	45623135	NA	NA	G355	G	A	0	NM_020937.3	p.Gly355Ser	c.1063G>A	NM_020937.3(FANCM):c.1063G>A(p.Gly355Ser)	11	0	6	2	NA	NA	PM2;PP3	Uncertain significance	15	NOVEL	96046;14;501;2
23	FANCM	missense_variant	17	p.S1502N	0.1009	1189	14	45653095	NA	NA	S1502	G	A	0	NM_020937.3	p.Ser1502Asn	c.4505G>A	NM_020937.3(FANCM):c.4505G>A(p.Ser1502Asn)	11	3	3	0	NA	NA	PM2;BP4	Uncertain significance	15.2	NOVEL	54870;7;351;2
23	FANCM	missense_variant	22	p.L1973F	0.0944	1155	14	45668047	NA	NA	L1973	C	T	0	NM_020937.3	p.Leu1973Phe	c.5917C>T	NM_020937.3(FANCM):c.5917C>T(p.Leu1973Phe)	9	1	2	0	NA	NA	PM1;PM2;PP3	Uncertain significance	11	NOVEL	80572;3;463;1
23	TSHR	missense_variant	7	p.G194R	0.1565	773	14	81563017	NA	NA	G194	G	A	0	NM_000369.2	p.Gly194Arg	c.580G>A	NM_000369.2(TSHR):c.580G>A(p.Gly194Arg)	12	3	5	1	NA	NA	PM2;PP3	Uncertain significance	17.6	NOVEL	84297;7;260;1
23	TSHR	synonymous_variant	10	p.P449=	0.1307	2364	14	81609749	NA	NA	P449	C	T	0	NM_000369.2	p.Pro449=	c.1347C>T	NM_000369.2(TSHR):c.1347C>T(p.Pro449=)	18	2	10	0	NA	NA	PM2;BP4;BP7	Likely benign	25.6	NOVEL	200806;32;629;2
23	TSHR	missense_variant	10	p.A703T	0.112	1786	14	81610509	NA	NA	A703	G	A	0	NM_000369.2	p.Ala703Thr	c.2107G>A	NM_000369.2(TSHR):c.2107G>A(p.Ala703Thr)	13	3	2	3	NA	NA	PM2;PP3	Uncertain significance	17.2	NOVEL	173445;38;577;2
23	MAP2K1	missense_variant	6	p.R227K	0.2312	969	15	66774204	NA	NA	R227	G	A	0	NM_002755.3	p.Arg227Lys	c.680G>A	NM_002755.3(MAP2K1):c.680G>A(p.Arg227Lys)	14	4	6	0	NA	NA	PM1;PM2;PP3	Uncertain significance	20.8	NOVEL	94099;12;349;2
23	NTRK3	missense_variant	15	p.D565N	0.0884	759	15	88483877	NA	NA	D565	C	T	0	NM_001012338.2	p.Asp565Asn	c.1693G>A	NM_001012338.2(NTRK3):c.1693G>A(p.Asp565Asn)	8	0	5	2	NA	NA	PM1;PM2;PP3	Uncertain significance	11.4	NOVEL	81248;6;514;1
23	NTRK3	missense_variant	3	p.G63E	0.0601	833	15	88799197	NA	NA	G63	C	T	0	NM_001012338.2	p.Gly63Glu	c.188G>A	NM_001012338.2(NTRK3):c.188G>A(p.Gly63Glu)	5	0	1	1	NA	NA	PM1;PM2;PP3	Uncertain significance	5.8	NOVEL	52669;0;5747;0
23	FANCI	intron_variant	18	c.1699-11C>T	0.1626	1716	15	89828316	rs753750358	NA	Intron18_variant	C	T	4.06e-06	NM_001113378.1	NA	c.1699-11C>T	NM_001113378.1(FANCI):c.1699-11C>T	22	1	9	0	NA	NA	NA	Uncertain significance	28.2	NOVEL	112917;7;312;1
23	FANCI	intron_variant	21	c.1993-7C>T	0.0956	659	15	89835912	NA	NA	Intron21_variant	C	T	0	NM_001113378.1	NA	c.1993-7C>T	NM_001113378.1(FANCI):c.1993-7C>T	4	2	0	0	NA	NA	PM2	Uncertain significance	5.6	NOVEL	110371;11;433;2
23	BLM	missense_variant	3	p.P115S	0.1651	1993	15	91292841	NA	NA	P115	C	T	4.06e-06	NM_000057.3	p.Pro115Ser	c.343C>T	NM_000057.3(BLM):c.343C>T(p.Pro115Ser)	15	4	3	1	NA	NA	PM2;BP4	Uncertain significance	20.2	NOVEL	206344;7;766;1
23	BLM	missense_variant	3	p.V246M	0.1963	1778	15	91293234	NA	NA	V246	G	A	0	NM_000057.3	p.Val246Met	c.736G>A	NM_000057.3(BLM):c.736G>A(p.Val246Met)	20	1	1	0	NA	NA	PM2	Uncertain significance	21.4	NOVEL	144281;15;334;2
23	BLM	missense_variant	5	p.T357I	0.1143	1032	15	91298151	NA	NA	T357	C	T	0	NM_000057.3	p.Thr357Ile	c.1070C>T	NM_000057.3(BLM):c.1070C>T(p.Thr357Ile)	8	3	6	2	NA	NA	PM2	Uncertain significance	14.4	NOVEL	91465;12;451;1
23	BLM	synonymous_variant	6	p.L400=	0.1053	1639	15	91303487	NA	NA	L400	C	T	0	NM_000057.3	p.Leu400=	c.1198C>T	NM_000057.3(BLM):c.1198C>T(p.Leu400=)	13	2	4	1	NA	NA	PM2;BP4;BP7	Likely benign	17.2	NOVEL	139646;11;532;1
23	GRIN2A	missense_variant	4	p.S150F	0.1302	883	16	10032374	NA	COSM5936209	S150	G	A	0	NM_000833.4	p.Ser150Phe	c.449C>T	NM_000833.4(GRIN2A):c.449C>T(p.Ser150Phe)	12	1	4	0	NA	NA	PM1;PM2;PP3	Uncertain significance	15.2	NOVEL	86260;9;1217;2
23	TSC2	missense_variant	22	p.E814K	0.0986	436	16	2124285	rs45485395	NA	E814	G	A	0	NM_000548.4	p.Glu814Lys	c.2440G>A	NM_000548.4(TSC2):c.2440G>A(p.Glu814Lys)	5	0	8	1	NA	not_provided	PM1;PM2;PP3	Uncertain significance	10	NOVEL	44227;10;80;1
23	TSC2	synonymous_variant	26	p.L947=	0.2921	380	16	2127602	NA	NA	L947	G	A	0	NM_000548.4	p.Leu947=	c.2841G>A	NM_000548.4(TSC2):c.2841G>A(p.Leu947=)	8	2	3	2	NA	NA	PM2;BP4;BP7	Likely benign	11.8	NOVEL	32847;6;197;1
23	TSC2	missense_variant	29	p.S1121F	0.1711	637	16	2129635	NA	NA	S1121	C	T	0	NM_000548.4	p.Ser1121Phe	c.3362C>T	NM_000548.4(TSC2):c.3362C>T(p.Ser1121Phe)	10	2	5	3	NA	NA	PM2;PP3	Uncertain significance	15.2	NOVEL	22354;4;942;4
23	TSC2	synonymous_variant	38	p.V1618=	0.1513	1137	16	2136737	rs45517378	NA	V1618	C	T	4.09e-06	NM_000548.4	p.Val1618=	c.4854C>T	NM_000548.4(TSC2):c.4854C>T(p.Val1618=)	16	3	6	1	NA	not_provided;Likely_benign	BP4;BP6;BP7	Likely benign	22.2	NOVEL	234144;19;223;1
23	PALB2	missense_variant	4	p.P191S	0.0987	2128	16	23647296	NA	NA	P191	G	A	0	NM_024675.3	p.Pro191Ser	c.571C>T	NM_024675.3(PALB2):c.571C>T(p.Pro191Ser)	10	2	1	0	NA	NA	PM2;BP4	Uncertain significance	12.2	NOVEL	220851;24;788;2
23	PALB2	missense_variant	4	p.S172F	0.1153	2030	16	23647352	NA	NA	S172	G	A	0	NM_024675.3	p.Ser172Phe	c.515C>T	NM_024675.3(PALB2):c.515C>T(p.Ser172Phe)	14	8	3	0	NA	NA	PM2;PP3	Uncertain significance	22.2	NOVEL	217638;34;566;2
23	PRSS8	missense_variant	6	p.S337F	0.1939	294	16	31143352	NA	NA	S337	G	A	0	NM_002773.4	p.Ser337Phe	c.1010C>T	NM_002773.4(PRSS8):c.1010C>T(p.Ser337Phe)	5	4	3	4	NA	NA	PM1;PM2;BP4	Uncertain significance	10.8	NOVEL	27006;4;1784;2
23	PRSS8	synonymous_variant	4	p.A177=	0.184	614	16	31144010	NA	NA	A177	G	A	0	NM_002773.4	p.Ala177=	c.531C>T	NM_002773.4(PRSS8):c.531C>T(p.Ala177=)	10	5	6	2	NA	NA	PM2;BP4;BP7	Likely benign	18	NOVEL	27758;6;226;1
23	CREBBP	synonymous_variant	31	p.G2401=	0.1834	567	16	3777845	NA	NA	G2401	C	T	0	NM_004380.2	p.Gly2401=	c.7203G>A	NM_004380.2(CREBBP):c.7203G>A(p.Gly2401=)	7	10	1	3	NA	NA	PM2;BP4;BP7	Likely benign	16.2	NOVEL	37963;9;120;1
23	CREBBP	synonymous_variant	31	p.N1789=	0.1558	1316	16	3779681	NA	NA	N1789	G	A	0	NM_004380.2	p.Asn1789=	c.5367C>T	NM_004380.2(CREBBP):c.5367C>T(p.Asn1789=)	15	4	5	8	NA	NA	PM2;BP4;BP7	Likely benign	22.8	NOVEL	96789;16;349;2
23	CREBBP	missense_variant	28	p.E1566K	0.1976	997	16	3786069	NA	NA	E1566	C	T	0	NM_004380.2	p.Glu1566Lys	c.4696G>A	NM_004380.2(CREBBP):c.4696G>A(p.Glu1566Lys)	15	3	7	1	NA	NA	PM2;PP3	Uncertain significance	21.8	NOVEL	87623;3;321;1
23	NUP93	missense_variant	10	p.E347K	0.2565	694	16	56864551	NA	NA	E347	G	A	0	NM_014669.4	p.Glu347Lys	c.1039G>A	NM_014669.4(NUP93):c.1039G>A(p.Glu347Lys)	13	3	1	0	NA	NA	PM2;PP3	Uncertain significance	16	NOVEL	91157;3;1172;1
23	NUP93	missense_variant	17	p.T602I	0.1989	920	16	56870535	NA	NA	T602	C	T	0	NM_014669.4	p.Thr602Ile	c.1805C>T	NM_014669.4(NUP93):c.1805C>T(p.Thr602Ile)	11	2	1	1	NA	NA	PM2;PP3	Uncertain significance	13.4	NOVEL	117759;15;477;2
23	FANCA	missense_variant	40	p.G1316R	0.4362	94	16	89805950	NA	NA	G1316	C	T	6.76e-06	NM_000135.2	p.Gly1316Arg	c.3946G>A	NM_000135.2(FANCA):c.3946G>A(p.Gly1316Arg)	4	1	8	1	NA	NA	PM2;PP3	Uncertain significance	9.8	NOVEL	11402;1;132;1
23	FANCA	synonymous_variant	37	p.L1230=	0.2598	1020	16	89809285	NA	NA	L1230	G	A	0	NM_000135.2	p.Leu1230=	c.3688C>T	NM_000135.2(FANCA):c.3688C>T(p.Leu1230=)	16	7	5	0	NA	NA	PM2;BP4;BP7	Likely benign	24.6	NOVEL	80670;22;332;2
23	GRIN2A	missense_variant	14	p.G982R	0.1414	1429	16	9858457	NA	NA	G982	C	T	0	NM_000833.4	p.Gly982Arg	c.2944G>A	NM_000833.4(GRIN2A):c.2944G>A(p.Gly982Arg)	12	2	8	0	NA	NA	PM1;PM2;PP3	Uncertain significance	18.4	NOVEL	157545;14;472;1
23	MAP2K4	stop_gained	9	p.W302*	0.3392	628	17	12028670	NA	NA	LOF	G	A	0	NM_001281435.1	p.Trp302*	c.906G>A	NM_001281435.1(MAP2K4):c.906G>A(p.Trp302*)	19	3	5	0	NA	NA	PVS1;PM2;PP3	Pathogenic	24.4	NOVEL	114604;8;472;1
23	NCOR1	synonymous_variant	20	p.E851=	0.1957	1161	17	16004701	NA	NA	E851	C	T	0	NM_006311.3	p.Glu851=	c.2553G>A	NM_006311.3(NCOR1):c.2553G>A(p.Glu851=)	14	2	5	2	NA	NA	PM2;BP4;BP7	Likely benign	19	NOVEL	110176;8;2589;2
23	NCOR1	missense_variant	19	p.E720K	0.3051	413	17	16012124	NA	NA	E720	C	T	0	NM_006311.3	p.Glu720Lys	c.2158G>A	NM_006311.3(NCOR1):c.2158G>A(p.Glu720Lys)	12	3	6	2	NA	NA	PM2;PP3	Uncertain significance	18.4	NOVEL	68410;5;999;2
23	NCOR1	missense_variant	18	p.R672Q	0.151	934	17	16021242	NA	COSM6023939	R672	C	T	0	NM_006311.3	p.Arg672Gln	c.2015G>A	NM_006311.3(NCOR1):c.2015G>A(p.Arg672Gln)	9	1	5	3	NA	NA	PM1;PM2;PP3	Uncertain significance	13.4	NOVEL	87150;26;514;2
23	NCOR1	synonymous_variant	16	p.K549=	0.2265	596	17	16024571	NA	NA	K549	C	T	0	NM_006311.3	p.Lys549=	c.1647G>A	NM_006311.3(NCOR1):c.1647G>A(p.Lys549=)	10	2	2	0	NA	NA	PM2;BP4;BP7	Likely benign	12.8	NOVEL	70788;14;199;1
23	NF1	missense_variant	57	p.V2800M	0.2505	1062	17	29701114	NA	NA	V2800	G	A	0	NM_000267.3	p.Val2800Met	c.8398G>A	NM_000267.3(NF1):c.8398G>A(p.Val2800Met)	22	5	4	1	NA	NA	PM2;PP3	Uncertain significance	28.6	NOVEL	538125;55;312;2
23	CDK12	synonymous_variant	2	p.H589=	0.09	2811	17	37627852	NA	NA	H589	C	T	0	NM_016507.3	p.His589=	c.1767C>T	NM_016507.3(CDK12):c.1767C>T(p.His589=)	10	3	3	0	NA	NA	PM2;BP4;BP7	Likely benign	14.2	NOVEL	197016;21;652;2
23	CDK12	synonymous_variant	14	p.H1320=	0.1052	1645	17	37687056	rs777897113	NA	H1320	C	T	1.22e-05	NM_016507.3	p.His1320=	c.3960C>T	NM_016507.3(CDK12):c.3960C>T(p.His1320=)	13	3	7	0	NA	NA	BP4;BP7	Likely benign	19.6	NOVEL	115444;8;553;1
23	CDK12	synonymous_variant	14	p.G1399=	0.2212	832	17	37687293	NA	NA	G1399	G	A	4.08e-06	NM_016507.3	p.Gly1399=	c.4197G>A	NM_016507.3(CDK12):c.4197G>A(p.Gly1399=)	16	6	6	0	NA	NA	BP4;BP7	Likely benign	24.4	NOVEL	79040;16;257;2
23	ERBB2	synonymous_variant	21	p.N857=	0.1883	1073	17	37881379	NA	NA	N857	C	T	0	NM_004448.3	p.Asn857=	c.2571C>T	NM_004448.3(ERBB2):c.2571C>T(p.Asn857=)	15	3	4	1	NA	NA	PM2;BP4;BP7	Likely benign	20	NOVEL	332789;37;241;1
23	ERBB2	intron_variant	24	c.2873-13C>T	0.1661	277	17	37882802	NA	NA	Intron24_variant	C	T	0	NM_004448.3	NA	c.2873-13C>T	NM_004448.3(ERBB2):c.2873-13C>T	6	0	3	0	NA	NA	PM2	Uncertain significance	7.8	NOVEL	33533;8;189;2
23	ERBB2	synonymous_variant	26	p.L1090=	0.1196	276	17	37883656	rs768526064	NA	L1090	C	T	4.12e-06	NM_004448.3	p.Leu1090=	c.3268C>T	NM_004448.3(ERBB2):c.3268C>T(p.Leu1090=)	5	0	1	2	NA	NA	PM2;BP4;BP7	Likely benign	6	NOVEL	41373;4;4859;4
23	RARA	synonymous_variant	6	p.K227=	0.1256	1226	17	38508633	NA	NA	K227	G	A	0	NM_000964.3	p.Lys227=	c.681G>A	NM_000964.3(RARA):c.681G>A(p.Lys227=)	11	4	3	1	NA	NA	PM2;BP4;BP7	Likely benign	16.2	NOVEL	91270;13;249;1
23	RARA	missense_variant	9	p.E418K	0.1827	208	17	38512341	NA	COSM417550	E418	G	A	0	NM_000964.3	p.Glu418Lys	c.1252G>A	NM_000964.3(RARA):c.1252G>A(p.Glu418Lys)	4	2	3	5	NA	NA	PM1;PM2;PP3	Uncertain significance	8.4	NOVEL	20861;0;2232;0
23	SPOP	missense_variant	10	p.V241I	0.091	1966	17	47684728	NA	NA	V241	C	T	0	NM_001007226.1	p.Val241Ile	c.721G>A	NM_001007226.1(SPOP):c.721G>A(p.Val241Ile)	13	7	8	0	NA	NA	PM1;PM2;PP3	Uncertain significance	23.4	NOVEL	97318;3;362;1
23	SPOP	missense_variant	9	p.E234K	0.0935	2523	17	47685250	NA	COSM3388004	E234	C	T	0	NM_001007226.1	p.Glu234Lys	c.700G>A	NM_001007226.1(SPOP):c.700G>A(p.Glu234Lys)	23	1	2	3	NA	NA	PM1;PM2;PP3	Uncertain significance	25.6	NOVEL	328197;20;391;1
23	SPOP	missense_variant	8	p.V181I	0.0543	2705	17	47688759	NA	NA	V181	C	T	0	NM_001007226.1	p.Val181Ile	c.541G>A	NM_001007226.1(SPOP):c.541G>A(p.Val181Ile)	10	3	4	1	NA	NA	PM1;PM2;PP3	Uncertain significance	15	NOVEL	564123;38;561;2
23	SPOP	synonymous_variant	7	p.F133=	0.0881	2214	17	47696424	NA	NA	F133	G	A	0	NM_001007226.1	p.Phe133=	c.399C>T	NM_001007226.1(SPOP):c.399C>T(p.Phe133=)	14	2	3	0	NA	NA	PM2;BP4;BP7	Likely benign	17.4	NOVEL	427063;45;378;1
23	RNF43	synonymous_variant	9	p.F640=	0.0929	1658	17	56435217	NA	NA	F640	G	A	0	NM_017763.5	p.Phe640=	c.1920C>T	NM_017763.5(RNF43):c.1920C>T(p.Phe640=)	14	6	2	1	NA	NA	PM2;BP4;BP7	Likely benign	20.2	NOVEL	279200;33;227;2
23	RNF43	missense_variant	9	p.E590K	0.0723	1259	17	56435369	NA	NA	E590	C	T	0	NM_017763.5	p.Glu590Lys	c.1768G>A	NM_017763.5(RNF43):c.1768G>A(p.Glu590Lys)	9	5	5	0	NA	NA	PM2;PP3	Uncertain significance	16	NOVEL	286270;26;281;1
23	RNF43	intron_variant	4	c.376-10G>A	0.065	692	17	56440971	NA	NA	Intron4_variant	C	T	0	NM_017763.5	NA	c.376-10G>A	NM_017763.5(RNF43):c.376-10G>A	5	2	7	0	NA	NA	PM2	Uncertain significance	10.8	NOVEL	48388;8;622;2
23	RNF43	missense_variant	2	p.T20I	0.1376	945	17	56492880	NA	NA	T20	G	A	0	NM_017763.5	p.Thr20Ile	c.59C>T	NM_017763.5(RNF43):c.59C>T(p.Thr20Ile)	14	0	5	0	NA	NA	PM2;PP3	Uncertain significance	17	NOVEL	71108;9;292;1
23	BRIP1	missense_variant	16	p.V758I	0.0716	4734	17	59820481	NA	NA	V758	C	T	0	NM_032043.2	p.Val758Ile	c.2272G>A	NM_032043.2(BRIP1):c.2272G>A(p.Val758Ile)	19	2	4	3	NA	NA	PM1;PM2;BP4	Uncertain significance	23.6	NOVEL	169352;13;597;1
23	BRIP1	missense_variant	16	p.L756F	0.0803	4573	17	59820487	NA	NA	L756	G	A	0	NM_032043.2	p.Leu756Phe	c.2266C>T	NM_032043.2(BRIP1):c.2266C>T(p.Leu756Phe)	23	4	3	4	NA	NA	PM1;PM2;PP3	Uncertain significance	28.8	NOVEL	162462;12;463;1
23	BRIP1	synonymous_variant	14	p.F664=	0.0832	2859	17	59853867	NA	NA	F664	G	A	0	NM_032043.2	p.Phe664=	c.1992C>T	NM_032043.2(BRIP1):c.1992C>T(p.Phe664=)	13	4	4	4	NA	NA	PM2;BP4;BP7	Likely benign	19.4	NOVEL	156164;15;536;2
23	GNA13	missense_variant	2	p.E167K	0.0648	3258	17	63049631	NA	NA	E167	C	T	0	NM_006572.5	p.Glu167Lys	c.499G>A	NM_006572.5(GNA13):c.499G>A(p.Glu167Lys)	16	1	8	1	NA	NA	PM1;PM2;PP3	Uncertain significance	21.8	NOVEL	69433;4;473;1
23	PRKAR1A	missense_variant	2	p.A48V	0.0555	2326	17	66511683	NA	NA	A48	C	T	0	NM_002734.4	p.Ala48Val	c.143C>T	NM_002734.4(PRKAR1A):c.143C>T(p.Ala48Val)	10	3	5	0	NA	NA	PM1;PM2;PP3	Uncertain significance	15.4	NOVEL	101984;21;376;2
23	PRKAR1A	missense_variant	3	p.P86S	0.0944	3336	17	66518975	NA	NA	P86	C	T	0	NM_002734.4	p.Pro86Ser	c.256C>T	NM_002734.4(PRKAR1A):c.256C>T(p.Pro86Ser)	17	3	1	1	NA	NA	PM2;PP3	Uncertain significance	20.2	NOVEL	124039;12;387;2
23	PRKAR1A	missense_variant	7	p.G195E	0.0586	3957	17	66521929	NA	NA	G195	G	A	0	NM_002734.4	p.Gly195Glu	c.584G>A	NM_002734.4(PRKAR1A):c.584G>A(p.Gly195Glu)	18	3	3	1	NA	NA	PM1;PM2;PP3	Uncertain significance	22.4	NOVEL	157890;33;731;4
23	PRKAR1A	missense_variant	7	p.G197R	0.0825	4484	17	66521934	NA	NA	G197	G	A	0	NM_002734.4	p.Gly197Arg	c.589G>A	NM_002734.4(PRKAR1A):c.589G>A(p.Gly197Arg)	21	4	6	1	NA	NA	PM1;PM2;PP3	Uncertain significance	28	NOVEL	164284;31;552;2
23	TP53	splice_donor_variant	8	c.919+1G>A	0.1221	942	17	7577018	NA	COSM2744494,COSM44143,COSM3378338,COSM213111	Exon8_splice_site	C	T	0	NM_000546.5	NA	c.919+1G>A	NM_000546.5(TP53):c.919+1G>A	8	4	9	1	NA	NA	PVS1;PM2;PP3	Pathogenic	16.8	COSMIC	474554;46;606;2
23	RPTOR	synonymous_variant	7	p.L286=	0.0655	2853	17	78765275	NA	NA	L286	C	T	0	NM_020761.2	p.Leu286=	c.856C>T	NM_020761.2(RPTOR):c.856C>T(p.Leu286=)	20	3	3	0	NA	NA	PM2;BP4;BP7	Likely benign	24.2	NOVEL	86442;5;1688;2
23	RPTOR	synonymous_variant	8	p.L328=	0.0513	3530	17	78796094	NA	COSM3523445,COSM2804215	L328	C	T	8.12e-06	NM_020761.2	p.Leu328=	c.984C>T	NM_020761.2(RPTOR):c.984C>T(p.Leu328=)	15	2	4	1	NA	NA	BP4;BP7	Likely benign	19.2	NOVEL	74009;5;343;1
23	RPTOR	intron_variant	11	c.1314+9C>T	0.1174	1048	17	78820383	NA	NA	Intron11_variant	C	T	0	NM_020761.2	NA	c.1314+9C>T	NM_020761.2(RPTOR):c.1314+9C>T	10	4	6	5	NA	NA	PM2	Uncertain significance	17.8	NOVEL	38267;4;80;1
23	RPTOR	synonymous_variant	14	p.G514=	0.0576	2641	17	78854247	NA	NA	G514	C	T	8.12e-06	NM_020761.2	p.Gly514=	c.1542C>T	NM_020761.2(RPTOR):c.1542C>T(p.Gly514=)	19	5	3	1	NA	NA	BP4;BP7	Likely benign	25	NOVEL	119885;12;368;2
23	RPTOR	synonymous_variant	15	p.N544=	0.0516	2502	17	78857266	NA	NA	N544	C	T	0	NM_020761.2	p.Asn544=	c.1632C>T	NM_020761.2(RPTOR):c.1632C>T(p.Asn544=)	9	0	3	0	NA	NA	PM2;BP4;BP7	Likely benign	10.8	NOVEL	77512;8;275;1
23	RPTOR	synonymous_variant	19	p.T714=	0.0553	3040	17	78866569	NA	COSM5610537	T714	C	T	0	NM_020761.2	p.Thr714=	c.2142C>T	NM_020761.2(RPTOR):c.2142C>T(p.Thr714=)	17	3	6	1	NA	NA	PM2;BP4;BP7	Likely benign	23.2	NOVEL	88310;10;246;2
23	RPTOR	intron_variant	22	c.2521-4C>T	0.083	2749	17	78896520	NA	NA	Intron22_variant	C	T	0	NM_020761.2	NA	c.2521-4C>T	NM_020761.2(RPTOR):c.2521-4C>T	13	10	5	10	NA	NA	PM2	Uncertain significance	26	NOVEL	135496;9;84;1
23	RPTOR	synonymous_variant	25	p.I974=	0.0982	3046	17	78914298	NA	NA	I974	C	T	0	NM_020761.2	p.Ile974=	c.2922C>T	NM_020761.2(RPTOR):c.2922C>T(p.Ile974=)	21	2	8	0	NA	NA	PM2;BP4;BP7	Likely benign	27.4	NOVEL	48244;8;298;2
23	RPTOR	missense_variant	28	p.V1095I	0.0559	2270	17	78923260	NA	NA	V1095	G	A	0	NM_020761.2	p.Val1095Ile	c.3283G>A	NM_020761.2(RPTOR):c.3283G>A(p.Val1095Ile)	10	5	3	1	NA	NA	PM1;PM2;PP3	Uncertain significance	16	NOVEL	67691;4;289;1
23	SPOP	cn_amp	NA	cn_amp	4.29	NA;0;NA	17q21.33	17q21.33	NA	NA	CN_gain	9	9	NA	NM_001007226.1	NA	cn_amp	cn_amp	NA	NA	NA	NA	NA	NA	NA	Uncertain significance	NA	NA	NA
23	RNF43	cn_amp	NA	cn_amp	3.33	0.207;10;14,14,15,23,23,24,24,24,25,25	17q22	17q22	NA	NA	CN_gain	9	8	NA	NM_017763.5	NA	cn_amp	cn_amp	NA	NA	NA	NA	NA	NA	NA	Uncertain significance	NA	NA	NA
23	RAD51C	cn_amp	NA	cn_amp	4.28	NA;0;NA	17q22	17q22	NA	NA	CN_gain	9	8	NA	NM_058216.2	NA	cn_amp	cn_amp	NA	NA	NA	NA	NA	NA	NA	Uncertain significance	NA	NA	NA
23	BRIP1	cn_amp	NA	cn_amp	4.14	0.165;3;10,14,25	17q23.2	17q23.2	NA	NA	CN_gain	19	19	NA	NM_032043.2	NA	cn_amp	cn_amp	NA	NA	NA	NA	NA	NA	NA	Uncertain significance	NA	NA	NA
23	CD79B	cn_amp	NA	cn_amp	4.51	0.29;1;29	17q23.3	17q23.3	NA	NA	CN_gain	5	5	NA	NM_000626.3	NA	cn_amp	cn_amp	NA	NA	NA	NA	NA	NA	NA	Uncertain significance	NA	NA	NA
23	GNA13	cn_amp	NA	cn_amp	4.68	0.195;1;20	17q24.1	17q24.1	NA	NA	CN_gain	4	4	NA	NM_006572.5	NA	cn_amp	cn_amp	NA	NA	NA	NA	NA	NA	NA	Uncertain significance	NA	NA	NA
23	PRKAR1A	cn_amp	NA	cn_amp	4.34	NA;0;NA	17q24.2	17q24.2	NA	NA	CN_gain	11	11	NA	NM_002734.4	NA	cn_amp	cn_amp	NA	NA	NA	NA	NA	NA	NA	Uncertain significance	NA	NA	NA
23	RPTOR	cn_amp	NA	cn_amp	4.35	0.225;5;11,12,27,31,32	17q25.3	17q25.3	NA	NA	CN_gain	34	32	NA	NM_020761.2	NA	cn_amp	cn_amp	NA	NA	NA	NA	NA	NA	NA	Uncertain significance	NA	NA	NA
23	PIK3C3	missense_variant	10	p.E361K	0.174	2017	18	39584416	NA	COSM326155	E361	G	A	0	NM_002647.3	p.Glu361Lys	c.1081G>A	NM_002647.3(PIK3C3):c.1081G>A(p.Glu361Lys)	19	0	3	1	NA	NA	PM1;PM2;PP3	Uncertain significance	21	NOVEL	101246;4;480;1
23	SMAD2	missense_variant	5	p.P176S	0.1068	1554	18	45394823	NA	NA	P176	G	A	0	NM_001003652.3	p.Pro176Ser	c.526C>T	NM_001003652.3(SMAD2):c.526C>T(p.Pro176Ser)	12	1	3	0	NA	NA	PM1;PM2;PP3	Uncertain significance	14.6	NOVEL	125525;54;397;2
23	SMAD4	missense_variant	2	p.G30E	0.1285	1533	18	48573505	NA	NA	G30	G	A	0	NM_005359.5	p.Gly30Glu	c.89G>A	NM_005359.5(SMAD4):c.89G>A(p.Gly30Glu)	13	2	2	0	NA	NA	PM1;PM2;PP3	Uncertain significance	15.8	NOVEL	599087;87;548;4
23	KEAP1	synonymous_variant	2	p.A188=	0.1397	852	19	10610146	NA	NA	A188	G	A	0	NM_012289.3	p.Ala188=	c.564C>T	NM_012289.3(KEAP1):c.564C>T(p.Ala188=)	10	4	4	0	NA	NA	PM2;BP4;BP7	Likely benign	15.6	NOVEL	70628;8;213;1
23	SMARCA4	synonymous_variant	9	p.Y507=	0.1486	1656	19	11105605	NA	NA	Y507	C	T	0	NM_001128849.1	p.Tyr507=	c.1521C>T	NM_001128849.1(SMARCA4):c.1521C>T(p.Tyr507=)	20	5	5	1	NA	NA	PM2;BP4;BP7	Likely benign	27.2	NOVEL	96511;11;363;2
23	SMARCA4	missense_variant	27	p.E1286K	0.1538	260	19	11144524	NA	NA	E1286	G	A	0	NM_001128849.1	p.Glu1286Lys	c.3856G>A	NM_001128849.1(SMARCA4):c.3856G>A(p.Glu1286Lys)	6	2	4	1	NA	NA	PM2;PP3	Uncertain significance	10.2	NOVEL	23283;3;49;1
23	STK11	intron_variant	1	c.290+19G>A	0.3043	230	19	1207221	NA	NA	Intron1_variant	G	A	5.29e-06	NM_000455.4	NA	c.290+19G>A	NM_000455.4(STK11):c.290+19G>A	6	2	5	1	NA	NA	PM2	Uncertain significance	10.8	NOVEL	97529;29;70;1
23	NOTCH3	missense_variant	11	p.G576S	0.1228	448	19	15298030	NA	NA	G576	C	T	0	NM_000435.2	p.Gly576Ser	c.1726G>A	NM_000435.2(NOTCH3):c.1726G>A(p.Gly576Ser)	7	0	1	3	NA	NA	PM1;PM2;PP2;PP3	Likely pathogenic	8.2	NOVEL	55498;9;189;2
23	PIK3R2	synonymous_variant	2	p.V33=	0.1075	707	19	18266788	NA	NA	V33	G	A	0	NM_005027.3	p.Val33=	c.99G>A	NM_005027.3(PIK3R2):c.99G>A(p.Val33=)	7	5	9	2	NA	NA	PM2;BP4;BP7	Likely benign	16.8	NOVEL	21256;2;58;1
23	PIK3R2	synonymous_variant	2	p.G59=	0.1028	788	19	18266866	rs557476940	NA	G59	C	T	0	NM_005027.3	p.Gly59=	c.177C>T	NM_005027.3(PIK3R2):c.177C>T(p.Gly59=)	9	8	7	4	NA	NA	PM2;BP4;BP7	Likely benign	20.4	NOVEL	22155;7;110;1
23	MEF2B	stop_gained	3	p.Q56*	0.1011	534	19	19260127	NA	NA	LOF	G	A	0	NM_001145785.1	p.Gln56*	c.166C>T	NM_001145785.1(MEF2B):c.166C>T(p.Gln56*)	6	1	4	1	NA	NA	PM2;PP3	Uncertain significance	9.4	NOVEL	45595;8;189;2
23	DOT1L	synonymous_variant	14	p.R424=	0.1529	1498	19	2210775	NA	NA	R424	G	A	0	NM_032482.2	p.Arg424=	c.1272G>A	NM_032482.2(DOT1L):c.1272G>A(p.Arg424=)	20	4	10	2	NA	NA	PM2;BP4;BP7	Likely benign	29.6	NOVEL	104086;8;515;1
23	GNA11	missense_variant	6	p.P262L	0.1453	523	19	3119253	NA	NA	P262	C	T	0	NM_002067.4	p.Pro262Leu	c.785C>T	NM_002067.4(GNA11):c.785C>T(p.Pro262Leu)	8	1	2	1	NA	NA	PM1;PM2;PP3	Uncertain significance	10.2	NOVEL	52295;0;4914;0
23	AKT2	missense_variant	11	p.A330T	0.1015	473	19	40741984	rs763266151	NA	A330	C	T	4.06e-06	NM_001626.5	p.Ala330Thr	c.988G>A	NM_001626.5(AKT2):c.988G>A(p.Ala330Thr)	6	0	8	1	NA	NA	PM1;PP3	Uncertain significance	11	NOVEL	76633;15;167;1
23	AXL	intron_variant	15	c.1804+10G>A	0.1186	913	19	41758358	NA	NA	Intron15_variant	G	A	0	NM_021913.4	NA	c.1804+10G>A	NM_021913.4(AXL):c.1804+10G>A	10	1	2	1	NA	NA	PM2	Uncertain significance	12.2	NOVEL	73014;11;303;2
23	CD79A	missense_variant	3	p.P159L	0.2015	526	19	42383701	NA	NA	P159	C	T	0	NM_001783.3	p.Pro159Leu	c.476C>T	NM_001783.3(CD79A):c.476C>T(p.Pro159Leu)	9	3	3	2	NA	NA	PM1;PM2;PP3	Uncertain significance	13.6	NOVEL	35539;5;176;2
23	PPP2R1A	synonymous_variant	5	p.L196=	0.1375	909	19	52716021	rs768304617	NA	L196	C	T	1.63e-05	NM_014225.5	p.Leu196=	c.586C>T	NM_014225.5(PPP2R1A):c.586C>T(p.Leu196=)	14	3	4	2	NA	NA	BP4;BP7	Likely benign	19.2	NOVEL	418175;165;210;2
23	PPP2R1A	missense_variant	14	p.E565K	0.1411	886	19	52729001	NA	NA	E565	G	A	0	NM_014225.5	p.Glu565Lys	c.1693G>A	NM_014225.5(PPP2R1A):c.1693G>A(p.Glu565Lys)	9	4	1	0	NA	NA	PM1;PM2;PP3	Uncertain significance	12.8	NOVEL	83118;4;359;2
23	LRP1B	missense_variant	41	p.G2162R	0.2123	1338	2	141458134	NA	NA	G2162	C	T	0	NM_018557.2	p.Gly2162Arg	c.6484G>A	NM_018557.2(LRP1B):c.6484G>A(p.Gly2162Arg)	19	3	2	0	NA	NA	PM1;PM2;PP3	Uncertain significance	22.6	NOVEL	155573;20;507;2
23	LRP1B	synonymous_variant	28	p.P1528=	0.0691	1013	2	141609348	NA	NA	P1528	G	A	0	NM_018557.2	p.Pro1528=	c.4584C>T	NM_018557.2(LRP1B):c.4584C>T(p.Pro1528=)	7	1	5	1	NA	NA	PM2;BP4;BP7	Likely benign	11	NOVEL	107906;18;484;2
23	LRP1B	missense_variant	27	p.L1516F	0.1831	1384	2	141625192	NA	NA	L1516	G	A	0	NM_018557.2	p.Leu1516Phe	c.4546C>T	NM_018557.2(LRP1B):c.4546C>T(p.Leu1516Phe)	12	0	0	0	NA	NA	PM1;PM2;PP3	Uncertain significance	12	NOVEL	192653;14;804;2
23	MYCN	missense_variant	3	p.P372L	0.1409	1150	2	16085939	NA	NA	P372	C	T	0	NM_001293228.1	p.Pro372Leu	c.1115C>T	NM_001293228.1(MYCN):c.1115C>T(p.Pro372Leu)	14	2	3	0	NA	NA	PM1;PM2;PP3	Uncertain significance	17.4	NOVEL	83801;5;189;1
23	PDK1	synonymous_variant	8	p.S291=	0.1078	993	2	173433512	NA	NA	S291	C	T	0	NM_001278549.1	p.Ser291=	c.873C>T	NM_001278549.1(PDK1):c.873C>T(p.Ser291=)	8	2	4	0	NA	NA	PM2;BP4;BP7	Likely benign	12	NOVEL	83667;5;417;2
23	PDK1	missense_variant	9	p.A313V	0.2045	1012	2	173435485	NA	NA	A313	C	T	0	NM_001278549.1	p.Ala313Val	c.938C>T	NM_001278549.1(PDK1):c.938C>T(p.Ala313Val)	13	13	4	5	NA	NA	PM1;PM2;PP3	Uncertain significance	26.8	NOVEL	62188;20;467;3
23	SF3B1	missense_variant	2	p.E42K	0.1474	1465	2	198288603	NA	NA	E42	C	T	0	NM_001005526.2	p.Glu42Lys	c.124G>A	NM_001005526.2(SF3B1):c.124G>A(p.Glu42Lys)	13	2	3	0	NA	NA	PM2;PP3	Uncertain significance	16.4	NOVEL	146852;11;462;2
23	CASP8	synonymous_variant	9	p.L332=	0.1509	1646	2	202149681	NA	NA	L332	C	T	0	NM_001228.4	p.Leu332=	c.996C>T	NM_001228.4(CASP8):c.996C>T(p.Leu332=)	17	4	1	0	NA	NA	PM2;BP4;BP7	Likely benign	20.8	NOVEL	185265;15;742;2
23	DNMT3A	missense_variant	22	p.G843S	0.1005	1860	2	25458646	rs749417012	NA	G843	C	T	0	NM_022552.4	p.Gly843Ser	c.2527G>A	NM_022552.4(DNMT3A):c.2527G>A(p.Gly843Ser)	14	4	3	1	NA	NA	PM1;PM2;PP3	Uncertain significance	19.2	NOVEL	95884;8;475;2
23	DNMT3A	splice_region_variant	15	p.R556=	0.1426	505	2	25467207	NA	NA	Exon15_splice_site	C	T	0	NM_022552.4	p.Arg556=	c.1668G>A	NM_022552.4(DNMT3A):c.1668G>A(p.Arg556=)	7	3	5	1	NA	NA	PM2;PP3	Uncertain significance	12.6	NOVEL	42974;4;58;2
23	DNMT3A	missense_variant	11	p.A446T	0.0857	1050	2	25469122	rs775424412	NA	A446	C	T	4.07e-06	NM_022552.4	p.Ala446Thr	c.1336G>A	NM_022552.4(DNMT3A):c.1336G>A(p.Ala446Thr)	8	5	4	4	NA	NA	PP3	Uncertain significance	15.2	NOVEL	85112;36;239;2
23	ALK	intron_variant	28	c.4164+16C>T	0.3103	825	2	29419620	NA	NA	Intron28_variant	G	A	0	NM_004304.4	NA	c.4164+16C>T	NM_004304.4(ALK):c.4164+16C>T	16	6	9	1	NA	NA	PM2	Uncertain significance	26.4	NOVEL	336782;48;325;2
23	ALK	intron_variant	21	c.3450+16C>T	0.1556	765	2	29445367	NA	NA	Intron21_variant	G	A	0	NM_004304.4	NA	c.3450+16C>T	NM_004304.4(ALK):c.3450+16C>T	10	4	6	1	NA	NA	PM2	Uncertain significance	17	NOVEL	245715;57;145;1
23	ALK	missense_variant	3	p.P278S	0.1445	443	2	29917836	rs762417760	NA	P278	G	A	1.22e-05	NM_004304.4	p.Pro278Ser	c.832C>T	NM_004304.4(ALK):c.832C>T(p.Pro278Ser)	8	4	2	2	NA	NA	PM1;PP2;PP3	Uncertain significance	12.8	NOVEL	47573;7;560;2
23	ALK	missense_variant	1	p.E152K	0.1348	586	2	30143072	NA	NA	E152	C	T	0	NM_004304.4	p.Glu152Lys	c.454G>A	NM_004304.4(ALK):c.454G>A(p.Glu152Lys)	8	2	1	0	NA	NA	PM2;PP2;PP3	Uncertain significance	10.2	NOVEL	94435;7;279;1
23	MSH2	missense_variant	12	p.P652L	0.1747	1116	2	47702359	NA	NA	P652	C	T	0	NM_000251.2	p.Pro652Leu	c.1955C>T	NM_000251.2(MSH2):c.1955C>T(p.Pro652Leu)	13	5	1	0	NA	NA	PM1;PM2;PM5;PP3	Likely pathogenic	17.6	NOVEL	101952;13;366;1
23	FANCL	synonymous_variant	5	p.S113=	0.1167	1328	2	58449112	NA	NA	S113	G	A	0	NM_018062.3	p.Ser113=	c.339C>T	NM_018062.3(FANCL):c.339C>T(p.Ser113=)	13	1	6	0	NA	NA	PM2;BP4;BP7	Likely benign	17.4	NOVEL	128861;13;402;2
23	REL	missense_variant	11	p.P613S	0.0925	1211	2	61149647	NA	NA	P613	C	T	0	NM_002908.3	p.Pro613Ser	c.1837C>T	NM_002908.3(REL):c.1837C>T(p.Pro613Ser)	7	0	4	0	NA	NA	PM2;BP4	Uncertain significance	9.4	NOVEL	121618;8;442;1
23	XPO1	intron_variant	21	c.2509-13C>T	0.1843	559	2	61711253	NA	NA	Intron21_variant	G	A	0	NM_003400.3	NA	c.2509-13C>T	NM_003400.3(XPO1):c.2509-13C>T	8	1	7	1	NA	NA	PM2	Uncertain significance	13.2	NOVEL	60728;3;218;1
23	ASXL1	synonymous_variant	12	p.P681=	0.1295	1112	20	31022558	rs748607831	NA	P681	G	A	8.16e-06	NM_015338.5	p.Pro681=	c.2043G>A	NM_015338.5(ASXL1):c.2043G>A(p.Pro681=)	10	4	7	2	NA	NA	PM2;BP4;BP7	Likely benign	17.8	NOVEL	88662;26;273;2
23	ASXL1	missense_variant	12	p.L1009F	0.137	1527	20	31023540	NA	NA	L1009	C	T	0	NM_015338.5	p.Leu1009Phe	c.3025C>T	NM_015338.5(ASXL1):c.3025C>T(p.Leu1009Phe)	17	4	4	2	NA	NA	PM2;BP4	Uncertain significance	23	NOVEL	103432;7;645;1
23	ASXL1	missense_variant	12	p.G1058E	0.1548	1526	20	31023688	NA	NA	G1058	G	A	0	NM_015338.5	p.Gly1058Glu	c.3173G>A	NM_015338.5(ASXL1):c.3173G>A(p.Gly1058Glu)	17	3	5	0	NA	NA	PM2	Uncertain significance	22.4	NOVEL	105630;15;457;2
23	ASXL1	missense_variant	12	p.S1212F	0.1504	1982	20	31024150	rs542568224	COSM5391810,COSM5391811	S1212	C	T	0.0006	NM_015338.5	p.Ser1212Phe	c.3635C>T	NM_015338.5(ASXL1):c.3635C>T(p.Ser1212Phe)	20	4	7	2	NA	Likely_pathogenic	PM2;PP3;PP5	Uncertain significance	27.8	NOVEL	134446;40;528;2
23	ASXL1	missense_variant	12	p.S1509N	0.1049	2327	20	31025041	rs753585837	NA	S1509	G	A	4.07e-06	NM_015338.5	p.Ser1509Asn	c.4526G>A	NM_015338.5(ASXL1):c.4526G>A(p.Ser1509Asn)	17	2	3	3	NA	NA	PM1;PM2;PP3	Uncertain significance	21	NOVEL	135258;15;486;1
23	TOP1	missense_variant	7	p.A145V	0.0969	413	20	39709807	NA	NA	A145	C	T	0	NM_003286.2	p.Ala145Val	c.434C>T	NM_003286.2(TOP1):c.434C>T(p.Ala145Val)	4	0	2	2	NA	NA	PM2;PP3	Uncertain significance	5.6	NOVEL	45171;3;173;1
23	TOP1	synonymous_variant	15	p.K540=	0.1349	830	20	39742777	NA	NA	K540	G	A	0	NM_003286.2	p.Lys540=	c.1620G>A	NM_003286.2(TOP1):c.1620G>A(p.Lys540=)	8	1	3	1	NA	NA	PM2;BP4;BP7	Likely benign	10.8	NOVEL	75179;3;1444;1
23	ZNF217	missense_variant	1	p.G404D	0.0678	1328	20	52198155	NA	NA	G404	C	T	0	NM_006526.2	p.Gly404Asp	c.1211G>A	NM_006526.2(ZNF217):c.1211G>A(p.Gly404Asp)	8	6	5	3	NA	NA	PM2;BP4	Uncertain significance	16.4	NOVEL	123537;24;400;3
23	GNAS	synonymous_variant	1	p.Q171=	0.1047	802	20	57428833	NA	NA	Q171	G	A	0	NM_080425.3	p.Gln171=	c.513G>A	NM_080425.3(GNAS):c.513G>A(p.Gln171=)	9	4	4	1	NA	NA	PM2;BP4	Uncertain significance	14.8	NOVEL	72717;5;803;2
23	GNAS	missense_variant	11	p.L934F	0.1391	1732	20	57485037	NA	NA	L934	C	T	0	NM_080425.3	p.Leu934Phe	c.2800C>T	NM_080425.3(GNAS):c.2800C>T(p.Leu934Phe)	14	2	6	2	NA	NA	PM1;PM2;PP3	Uncertain significance	19.6	NOVEL	104617;10;307;1
23	ARFRP1	missense_variant	6	p.D137N	0.1166	566	20	62333190	NA	NA	D137	C	T	0	NM_001267547.2	p.Asp137Asn	c.409G>A	NM_001267547.2(ARFRP1):c.409G>A(p.Asp137Asn)	9	0	6	1	NA	NA	PM1;PM2;PP3	Uncertain significance	12.8	NOVEL	14163;0;1661;0
23	ARFRP1	intron_variant	1	c.-6-19C>T	0.0693	548	20	62338468	rs761678778	NA	Intron1_variant	G	A	1.53e-05	NM_001267547.2	NA	c.-6-19C>T	NM_001267547.2(ARFRP1):c.-6-19C>T	5	3	3	0	NA	NA	NA	Uncertain significance	9.2	NOVEL	16097;0;1803;0
23	SMARCB1	synonymous_variant	6	p.I221=	0.1755	2017	22	24158991	NA	COSM4991484,COSM4991485	I221	C	T	4.06e-06	NM_003073.4	p.Ile221=	c.663C>T	NM_003073.4(SMARCB1):c.663C>T(p.Ile221=)	17	5	5	1	NA	NA	PM2;BP4;BP7	Likely benign	24.2	NOVEL	133317;13;401;2
23	CHEK2	missense_variant	12	p.P449S	0.1333	840	22	29091145	NA	NA	P449	G	A	0	NM_007194.3	p.Pro449Ser	c.1345C>T	NM_007194.3(CHEK2):c.1345C>T(p.Pro449Ser)	11	0	2	0	NA	NA	PM1;PM2;PP3	Uncertain significance	12.2	NOVEL	91712;2;285;1
23	NF2	missense_variant	12	p.E420K	0.1367	834	22	30069393	rs758128105	NA	E420	G	A	4.14e-06	NM_000268.3	p.Glu420Lys	c.1258G>A	NM_000268.3(NF2):c.1258G>A(p.Glu420Lys)	13	3	4	1	NA	NA	PM1;PM2;PP3	Uncertain significance	18	NOVEL	243060;20;483;1
23	EP300	missense_variant	31	p.P1994L	0.1323	771	22	41573696	NA	NA	P1994	C	T	0	NM_001429.3	p.Pro1994Leu	c.5981C>T	NM_001429.3(EP300):c.5981C>T(p.Pro1994Leu)	7	5	7	1	NA	NA	PM1;PM2;PP3	Uncertain significance	15.4	NOVEL	98950;8;293;1
23	EP300	synonymous_variant	31	p.L2154=	0.1076	1450	22	41574177	NA	NA	L2154	C	T	0	NM_001429.3	p.Leu2154=	c.6462C>T	NM_001429.3(EP300):c.6462C>T(p.Leu2154=)	10	5	5	3	NA	NA	PM2;BP4;BP7	Likely benign	17.6	NOVEL	182000;11;663;2
23	FANCD2	intron_variant	28	c.2715+7G>A	0.1575	1061	3	10115053	NA	NA	Intron28_variant	G	A	0	NM_001018115.2	NA	c.2715+7G>A	NM_001018115.2(FANCD2):c.2715+7G>A	16	3	3	0	NA	NA	PM2	Uncertain significance	20.2	NOVEL	102561;10;360;2
23	GSK3B	synonymous_variant	9	p.T312=	0.0717	1562	3	119585449	NA	NA	T312	G	A	0	NM_002093.3	p.Thr312=	c.936C>T	NM_002093.3(GSK3B):c.936C>T(p.Thr312=)	8	2	3	1	NA	NA	PM2;BP4;BP7	Likely benign	11.6	NOVEL	109504;9;416;2
23	GSK3B	missense_variant	8	p.P276L	0.0894	851	3	119595342	NA	NA	P276	G	A	0	NM_002093.3	p.Pro276Leu	c.827C>T	NM_002093.3(GSK3B):c.827C>T(p.Pro276Leu)	7	3	3	0	NA	NA	PM1;PM2;PP3	Uncertain significance	11.2	NOVEL	86885;10;418;1
23	GATA2	synonymous_variant	4	p.Y249=	0.0959	834	3	128204694	rs755304454	NA	Y249	G	A	4.07e-06	NM_001145661.1	p.Tyr249=	c.747C>T	NM_001145661.1(GATA2):c.747C>T(p.Tyr249=)	6	4	6	0	NA	NA	BP4;BP7	Likely benign	12.8	NOVEL	65745;9;168;1
23	EPHB1	synonymous_variant	10	p.K612=	0.0825	1272	3	134898778	NA	NA	K612	G	A	0	NM_004441.4	p.Lys612=	c.1836G>A	NM_004441.4(EPHB1):c.1836G>A(p.Lys612=)	8	1	5	1	NA	NA	PM2;BP4;BP7	Likely benign	12	NOVEL	134705;21;388;1
23	ATR	missense_variant	45	p.E2548K	0.1315	1194	3	142176459	NA	NA	E2548	C	T	0	NM_001184.3	p.Glu2548Lys	c.7642G>A	NM_001184.3(ATR):c.7642G>A(p.Glu2548Lys)	13	1	4	0	NA	NA	PM1;PM2;PP3	Uncertain significance	16.2	NOVEL	127116;7;358;2
23	ATR	missense_variant	32	p.G1805E	0.0902	854	3	142217583	NA	NA	G1805	C	T	0	NM_001184.3	p.Gly1805Glu	c.5414G>A	NM_001184.3(ATR):c.5414G>A(p.Gly1805Glu)	10	1	2	3	NA	NA	PM1;PM2;PP3	Uncertain significance	12.6	NOVEL	79527;7;271;2
23	ATR	synonymous_variant	4	p.V316=	0.1214	1714	3	142281296	NA	NA	V316	G	A	0	NM_001184.3	p.Val316=	c.948C>T	NM_001184.3(ATR):c.948C>T(p.Val316=)	15	3	3	3	NA	NA	PM2;BP4;BP7	Likely benign	19.8	NOVEL	781827;60;481;1
23	ATR	missense_variant	2	p.E25K	0.1128	656	3	142286983	NA	NA	E25	C	T	4.07e-06	NM_001184.3	p.Glu25Lys	c.73G>A	NM_001184.3(ATR):c.73G>A(p.Glu25Lys)	9	2	3	0	NA	NA	PM2;PP3	Uncertain significance	12.4	NOVEL	79989;4;244;1
23	TIPARP	missense_variant	5	p.V465I	0.1518	1686	3	156421358	NA	NA	V465	G	A	0	NM_001184717.1	p.Val465Ile	c.1393G>A	NM_001184717.1(TIPARP):c.1393G>A(p.Val465Ile)	11	3	10	0	NA	NA	PM1;PM2;PP3	Uncertain significance	19.4	NOVEL	84905;10;548;2
23	PIK3CA	stop_gained	5	p.W328*	0.1887	1293	3	178921502	NA	NA	LOF	G	A	0	NM_006218.3	p.Trp328*	c.984G>A	NM_006218.3(PIK3CA):c.984G>A(p.Trp328*)	14	3	1	0	NA	NA	PVS1;PM2;PP3	Pathogenic	17	NOVEL	126295;12;473;2
23	PIK3CA	synonymous_variant	18	p.D843=	0.1504	924	3	178947093	NA	NA	D843	C	T	0	NM_006218.3	p.Asp843=	c.2529C>T	NM_006218.3(PIK3CA):c.2529C>T(p.Asp843=)	14	3	3	1	NA	NA	PM2;BP4;BP7	Likely benign	18.4	NOVEL	103893;16;262;2
23	MAP3K13	missense_variant	11	p.R521C	0.1199	1493	3	185184669	rs202042288	NA	R521	C	T	4.07e-06	NM_001242314.1	p.Arg521Cys	c.1561C>T	NM_001242314.1(MAP3K13):c.1561C>T(p.Arg521Cys)	9	3	4	2	NA	NA	PM1;PP3	Uncertain significance	14.2	NOVEL	132009;41;326;2
23	TGFBR2	missense_variant	5	p.P200S	0.1207	1210	3	30713198	NA	COSM5610855,COSM5610856	P200	C	T	0	NM_001024847.2	p.Pro200Ser	c.598C>T	NM_001024847.2(TGFBR2):c.598C>T(p.Pro200Ser)	10	3	4	2	NA	NA	PM2;PP3	Uncertain significance	15.2	NOVEL	122638;7;399;1
23	MYD88	missense_variant	3	p.S183N	0.1159	1277	3	38181924	NA	NA	S183	G	A	0	NM_001172567.1	p.Ser183Asn	c.548G>A	NM_001172567.1(MYD88):c.548G>A(p.Ser183Asn)	13	2	4	1	NA	NA	PM1;PM2	Uncertain significance	17.2	NOVEL	97933;10;394;2
23	CTNNB1	stop_gained	15	p.W776*	0.0894	414	3	41280815	NA	NA	LOF	G	A	0	NM_001904.3	p.Trp776*	c.2328G>A	NM_001904.3(CTNNB1):c.2328G>A(p.Trp776*)	4	1	7	2	NA	NA	PVS1;PM2;PP3	Pathogenic	9.4	NOVEL	50863;6;116;2
23	SETD2	synonymous_variant	12	p.P1836=	0.1579	1267	3	47125762	NA	NA	P1836	C	T	4.07e-06	NM_014159.6	p.Pro1836=	c.5508G>A	NM_014159.6(SETD2):c.5508G>A(p.Pro1836=)	12	3	3	1	NA	NA	BP4;BP7	Likely benign	16.4	NOVEL	134655;49;559;2
23	SETD2	synonymous_variant	3	p.P1439=	0.1639	2331	3	47161809	NA	COSM5413446,COSM5413445	P1439	G	A	4.07e-06	NM_014159.6	p.Pro1439=	c.4317C>T	NM_014159.6(SETD2):c.4317C>T(p.Pro1439=)	24	6	3	3	NA	NA	BP4;BP7	Likely benign	31.2	NOVEL	194463;11;788;3
23	SETD2	missense_variant	3	p.A679T	0.0905	1591	3	47164091	NA	NA	A679	C	T	0	NM_014159.6	p.Ala679Thr	c.2035G>A	NM_014159.6(SETD2):c.2035G>A(p.Ala679Thr)	11	2	2	0	NA	NA	PM2;BP4	Uncertain significance	13.8	NOVEL	183961;70;599;2
23	SETD2	synonymous_variant	3	p.K466=	0.1757	1309	3	47164728	NA	NA	K466	C	T	0	NM_014159.6	p.Lys466=	c.1398G>A	NM_014159.6(SETD2):c.1398G>A(p.Lys466=)	16	5	5	0	NA	NA	PM2;BP4;BP7	Likely benign	23	NOVEL	154977;13;549;1
23	PARP3	synonymous_variant	6	p.P277=	0.1378	704	3	51979189	NA	NA	P277	C	T	0	NM_001003931.3	p.Pro277=	c.831C>T	NM_001003931.3(PARP3):c.831C>T(p.Pro277=)	11	4	5	4	NA	NA	PM2;BP4;BP7	Likely benign	18	NOVEL	50424;13;162;1
23	BAP1	synonymous_variant	6	p.E136=	0.21	1182	3	52441444	NA	NA	E136	C	T	0	NM_004656.3	p.Glu136=	c.408G>A	NM_004656.3(BAP1):c.408G>A(p.Glu136=)	18	4	3	1	NA	NA	PM2;BP4;BP7	Likely benign	23.2	NOVEL	89047;11;288;1
23	PBRM1	missense_variant	26	p.A1374T	0.0969	929	3	52595795	NA	NA	A1374	C	T	0	NM_018313.4	p.Ala1374Thr	c.4120G>A	NM_018313.4(PBRM1):c.4120G>A(p.Ala1374Thr)	8	4	3	2	NA	NA	PM1;PM2;PP3	Uncertain significance	13.4	NOVEL	76551;8;384;2
23	PBRM1	missense_variant	14	p.R490K	0.2073	1732	3	52661361	NA	NA	R490	C	T	0	NM_018313.4	p.Arg490Lys	c.1469G>A	NM_018313.4(PBRM1):c.1469G>A(p.Arg490Lys)	21	5	3	1	NA	NA	PM1;PM2;PP3	Uncertain significance	27	NOVEL	105999;5;380;1
23	PBRM1	missense_variant	2	p.G22E	0.1705	1355	3	52713663	rs762937964	NA	G22	C	T	0.0001	NM_018313.4	p.Gly22Glu	c.65G>A	NM_018313.4(PBRM1):c.65G>A(p.Gly22Glu)	20	1	1	0	NA	NA	PP3	Uncertain significance	21.4	NOVEL	101307;11;328;1
23	EPHA3	synonymous_variant	17	p.G960=	0.1491	1046	3	89528580	NA	NA	G960	G	A	0	NM_005233.5	p.Gly960=	c.2880G>A	NM_005233.5(EPHA3):c.2880G>A(p.Gly960=)	13	0	3	0	NA	NA	PM2;BP4;BP7	Likely benign	14.8	NOVEL	83875;38;427;3
23	TET2	missense_variant	3	p.S1109F	0.2	871	4	106158425	NA	NA	S1109	C	T	0	NM_001127208.2	p.Ser1109Phe	c.3326C>T	NM_001127208.2(TET2):c.3326C>T(p.Ser1109Phe)	8	5	2	1	NA	NA	PM2;PP3	Uncertain significance	13.4	NOVEL	145249;11;714;2
23	TET2	splice_region_variant	8	p.E1319K	0.1018	786	4	106182916	NA	NA	Exon8_splice_site	G	A	0	NM_001127208.2	p.Glu1319Lys	c.3955G>A	NM_001127208.2(TET2):c.3955G>A(p.Glu1319Lys)	5	1	4	0	NA	NA	PM1;PM2;PP3	Uncertain significance	8.2	NOVEL	104723;9;372;2
23	TET2	stop_gained	11	p.W1917*	0.1477	1652	4	106197418	NA	COSM211640	LOF	G	A	0	NM_001127208.2	p.Trp1917*	c.5751G>A	NM_001127208.2(TET2):c.5751G>A(p.Trp1917*)	16	3	2	0	NA	NA	PM2;PP3	Uncertain significance	19.6	COSMIC	152359;23;468;2
23	TET2	missense_variant	11	p.P1937S	0.0886	1626	4	106197476	NA	NA	P1937	C	T	0	NM_001127208.2	p.Pro1937Ser	c.5809C>T	NM_001127208.2(TET2):c.5809C>T(p.Pro1937Ser)	15	2	5	1	NA	NA	PM2	Uncertain significance	19.8	NOVEL	150549;28;588;2
23	FBXW7	missense_variant	12	p.R676K	0.1068	2482	4	153244130	NA	NA	R676	C	T	0	NM_033632.3	p.Arg676Lys	c.2027G>A	NM_033632.3(FBXW7):c.2027G>A(p.Arg676Lys)	18	3	1	1	NA	NA	PM1;PM2	Uncertain significance	21.2	NOVEL	720723;70;627;2
23	FBXW7	synonymous_variant	10	p.G491=	0.1041	1902	4	153247329	NA	NA	G491	G	A	0	NM_033632.3	p.Gly491=	c.1473C>T	NM_033632.3(FBXW7):c.1473C>T(p.Gly491=)	10	3	4	0	NA	NA	PM2;BP4;BP7	Likely benign	14.8	NOVEL	666512;136;496;2
23	FBXW7	missense_variant	7	p.E369K	0.1337	1511	4	153251901	NA	NA	E369	C	T	0	NM_033632.3	p.Glu369Lys	c.1105G>A	NM_033632.3(FBXW7):c.1105G>A(p.Glu369Lys)	9	2	4	0	NA	NA	PM1;PM2;PP3	Uncertain significance	13	NOVEL	846538;68;964;3
23	FBXW7	synonymous_variant	2	p.S159=	0.1501	1159	4	153332479	NA	NA	S159	G	A	0	NM_033632.3	p.Ser159=	c.477C>T	NM_033632.3(FBXW7):c.477C>T(p.Ser159=)	15	0	8	2	NA	NA	PM2;BP4;BP7	Likely benign	20.2	NOVEL	794062;119;457;2
23	PDGFRA	synonymous_variant	7	p.F314=	0.1227	831	4	55133729	NA	COSM364623	F314	C	T	0	NM_006206.4	p.Phe314=	c.942C>T	NM_006206.4(PDGFRA):c.942C>T(p.Phe314=)	8	1	3	0	NA	NA	PM2;BP4;BP7	Likely benign	10.6	NOVEL	113040;11;365;1
23	KIT	missense_variant	2	p.A89T	0.1411	2119	4	55561875	NA	NA	A89	G	A	0	NM_000222.2	p.Ala89Thr	c.265G>A	NM_000222.2(KIT):c.265G>A(p.Ala89Thr)	27	4	2	0	NA	NA	PM1;PM2	Uncertain significance	31.4	NOVEL	152176;17;580;2
23	EPHA5	synonymous_variant	18	p.Q1017=	0.1296	1829	4	66189898	NA	COSM292564	Q1017	C	T	0	NM_001281765.2	p.Gln1017=	c.3051G>A	NM_001281765.2(EPHA5):c.3051G>A(p.Gln1017=)	12	5	2	0	NA	NA	PM2;BP4;BP7	Likely benign	17.2	COSMIC	153870;10;576;2
23	EPHA5	missense_variant	17	p.E976K	0.1361	1286	4	66197776	NA	NA	E976	C	T	0	NM_001281765.2	p.Glu976Lys	c.2926G>A	NM_001281765.2(EPHA5):c.2926G>A(p.Glu976Lys)	11	2	4	0	NA	NA	PM1;PM2;PP3	Uncertain significance	15	NOVEL	654085;37;569;2
23	CSF1R	intron_variant	18	c.2554+15C>T	0.2362	343	5	149435574	NA	NA	Intron18_variant	G	A	0	NM_001288705.1	NA	c.2554+15C>T	NM_001288705.1(CSF1R):c.2554+15C>T	6	4	5	2	NA	NA	PM2	Uncertain significance	12.6	NOVEL	41882;6;186;2
23	IL7R	missense_variant	1	p.G9D	0.1236	1880	5	35857105	rs776642878	NA	G9	G	A	4.12e-06	NM_002185.3	p.Gly9Asp	c.26G>A	NM_002185.3(IL7R):c.26G>A(p.Gly9Asp)	14	2	6	1	NA	NA	PM2;PP3	Uncertain significance	19.4	NOVEL	108536;10;353;2
23	IL7R	missense_variant	5	p.P209S	0.0709	1593	5	35873669	rs748643880	NA	P209	C	T	2.04e-05	NM_002185.3	p.Pro209Ser	c.625C>T	NM_002185.3(IL7R):c.625C>T(p.Pro209Ser)	8	2	4	3	NA	NA	PM1;PM2;PP3	Uncertain significance	12.6	NOVEL	116099;5;357;1
23	RICTOR	missense_variant	35	p.H1567Y	0.142	1169	5	38945599	NA	COSM3855186,COSM3855185	H1567	G	A	0	NM_001285439.1	p.His1567Tyr	c.4699C>T	NM_001285439.1(RICTOR):c.4699C>T(p.His1567Tyr)	15	3	5	3	NA	NA	PM2;PP3	Uncertain significance	21	NOVEL	94427;13;302;2
23	MAP3K1	missense_variant	13	p.G756D	0.2007	1370	5	56176997	NA	NA	G756	G	A	0	NM_005921.1	p.Gly756Asp	c.2267G>A	NM_005921.1(MAP3K1):c.2267G>A(p.Gly756Asp)	20	5	8	1	NA	NA	PM1;PM2;PP3	Uncertain significance	29	NOVEL	763869;343;484;3
23	APC	fusion	intergenic_Exon16	CTC-554D6.1-APC	0.442	1077	5:112194059_5:112174535	5:112194059_5:112174535	NA	NA	fusion	13;10;21;7	11;9;3;4	NA	NM_000038.5	NA	NA	CTC-554D6.1-APC(Cintergenic:A16)	13	10	21	7	NA	NA	NA	NA	NA	NA	NA
23	FGFR4	cn_del	NA	cn_del	0.67	0.116;4;10,10,11,14	5q35.2	5q35.2	NA	NA	CN_loss	14	12	NA	NM_002011.4	NA	cn_del	cn_del	NA	NA	NA	NA	NA	NA	NA	Uncertain significance	NA	NA	NA
23	PRDM1	missense_variant	5	p.G364S	0.1343	1005	6	106553125	NA	NA	G364	G	A	0	NM_001198.3	p.Gly364Ser	c.1090G>A	NM_001198.3(PRDM1):c.1090G>A(p.Gly364Ser)	15	2	2	0	NA	NA	PM2	Uncertain significance	17.8	NOVEL	148644;20;331;1
23	ROS1	missense_variant	38	p.L2013F	0.1472	1026	6	117638404	NA	NA	L2013	G	A	0	NM_002944.2	p.Leu2013Phe	c.6037C>T	NM_002944.2(ROS1):c.6037C>T(p.Leu2013Phe)	10	1	3	0	NA	NA	PM1;PM2;PP3	Uncertain significance	12.6	NOVEL	647469;42;486;1
23	ROS1	missense_variant	35	p.A1914T	0.1182	1489	6	117642459	NA	NA	A1914	C	T	0	NM_002944.2	p.Ala1914Thr	c.5740G>A	NM_002944.2(ROS1):c.5740G>A(p.Ala1914Thr)	15	3	6	0	NA	NA	PM2;BP4	Uncertain significance	21	NOVEL	892606;88;1305;2
23	ROS1	missense_variant	18	p.P920S	0.1421	1288	6	117687293	NA	NA	P920	G	A	0	NM_002944.2	p.Pro920Ser	c.2758C>T	NM_002944.2(ROS1):c.2758C>T(p.Pro920Ser)	13	5	8	0	NA	NA	PM2	Uncertain significance	21.8	NOVEL	125265;21;669;2
23	ROS1	missense_variant	18	p.G893D	0.152	987	6	117687373	NA	NA	G893	C	T	0	NM_002944.2	p.Gly893Asp	c.2678G>A	NM_002944.2(ROS1):c.2678G>A(p.Gly893Asp)	10	2	4	0	NA	NA	PM2;PP3	Uncertain significance	14	NOVEL	124504;17;405;2
23	NOTCH4	missense_variant	30	p.G1999E	0.1013	691	6	32163230	NA	NA	G1999	C	T	0	NM_004557.3	p.Gly1999Glu	c.5996G>A	NM_004557.3(NOTCH4):c.5996G>A(p.Gly1999Glu)	6	0	4	1	NA	NA	PM2;BP4	Uncertain significance	8.6	NOVEL	42967;4;964;1
23	NOTCH4	missense_variant	27	p.L1671F	0.1007	705	6	32165117	NA	NA	L1671	G	A	0	NM_004557.3	p.Leu1671Phe	c.5011C>T	NM_004557.3(NOTCH4):c.5011C>T(p.Leu1671Phe)	6	2	8	0	NA	NA	PM1;PM2;PP3	Uncertain significance	12.4	NOVEL	29662;6;270;1
23	NOTCH4	synonymous_variant	23	p.D1395=	0.1949	467	6	32168738	NA	NA	D1395	G	A	0	NM_004557.3	p.Asp1395=	c.4185C>T	NM_004557.3(NOTCH4):c.4185C>T(p.Asp1395=)	14	1	5	0	NA	NA	PM2;BP4;BP7	Likely benign	17.8	NOVEL	18522;0;2179;0
23	NOTCH4	missense_variant	22	p.P1291S	0.1469	606	6	32169162	NA	NA	P1291	G	A	0	NM_004557.3	p.Pro1291Ser	c.3871C>T	NM_004557.3(NOTCH4):c.3871C>T(p.Pro1291Ser)	6	1	15	2	NA	NA	PM1;PM2;BP4	Uncertain significance	16.2	NOVEL	25102;6;196;1
23	NOTCH4	synonymous_variant	8	p.S451=	0.1078	473	6	32187526	NA	NA	S451	G	A	0	NM_004557.3	p.Ser451=	c.1353C>T	NM_004557.3(NOTCH4):c.1353C>T(p.Ser451=)	6	5	3	1	NA	NA	PM2;BP4;BP7	Likely benign	12	NOVEL	14483;1;343;1
23	NOTCH4	synonymous_variant	7	p.L437=	0.1343	335	6	32187912	NA	NA	L437	G	A	0	NM_004557.3	p.Leu437=	c.1309C>T	NM_004557.3(NOTCH4):c.1309C>T(p.Leu437=)	6	2	1	0	NA	NA	PM2;BP4;BP7	Likely benign	8.2	NOVEL	15285;0;2011;0
23	IRF4	missense_variant	6	p.S241F	0.089	629	6	398912	NA	NA	S241	C	T	0	NM_002460.3	p.Ser241Phe	c.722C>T	NM_002460.3(IRF4):c.722C>T(p.Ser241Phe)	8	2	4	2	NA	NA	PM1;PM2;PP3	Uncertain significance	12.4	NOVEL	46849;1;761;1
23	IRF4	synonymous_variant	7	p.P339=	0.0643	1430	6	401695	NA	NA	P339	C	T	0	NM_002460.3	p.Pro339=	c.1017C>T	NM_002460.3(IRF4):c.1017C>T(p.Pro339=)	10	4	1	2	NA	NA	PM2;BP4;BP7	Likely benign	14.2	NOVEL	103281;16;424;2
23	CCND3	synonymous_variant	5	p.R252=	0.1399	429	6	41903801	rs369861674	NA	R252	C	T	4.11e-06	NM_001760.4	p.Arg252=	c.756G>A	NM_001760.4(CCND3):c.756G>A(p.Arg252=)	6	1	7	3	NA	NA	BP4	Uncertain significance	11.6	NOVEL	141051;24;315;1
23	PIK3CG	missense_variant	2	p.R26C	0.3009	422	7	106508082	NA	COSM1447092	R26	C	T	0	NM_001282426.1	p.Arg26Cys	c.76C>T	NM_001282426.1(PIK3CG):c.76C>T(p.Arg26Cys)	13	3	3	0	NA	NA	PM2;PP3	Uncertain significance	17.2	COSMIC	57642;14;111;1
23	SMO	synonymous_variant	5	p.A345=	0.1422	1280	7	128846105	NA	NA	A345	C	T	0	NM_005631.4	p.Ala345=	c.1035C>T	NM_005631.4(SMO):c.1035C>T(p.Ala345=)	17	2	7	1	NA	NA	PM2;BP4;BP7	Likely benign	23	NOVEL	561580;52;199;2
23	SMO	missense_variant	9	p.A492T	0.158	1958	7	128850211	NA	NA	A492	G	A	0	NM_005631.4	p.Ala492Thr	c.1474G>A	NM_005631.4(SMO):c.1474G>A(p.Ala492Thr)	28	10	5	0	NA	NA	PM1;PM2;PP3	Uncertain significance	39	NOVEL	468784;121;318;2
23	BRAF	missense_variant	17	p.P686S	0.0883	1313	7	140439683	NA	COSM5872002	P686	G	A	0	NM_004333.4	p.Pro686Ser	c.2056C>T	NM_004333.4(BRAF):c.2056C>T(p.Pro686Ser)	11	1	1	1	NA	NA	PM1;PM2;PP3	Uncertain significance	12.6	NOVEL	103411;7;548;2
23	BRAF	missense_variant	15	p.V600E	0.2944	1396	7	140453136	rs113488022	COSM476	V600	A	T	4.07e-06	NM_004333.4	p.Val600Glu	c.1799T>A	NM_004333.4(BRAF):c.1799T>A(p.Val600Glu)	38	6	17	1	NA	Pathogenic;Likely_pathogenic	PM1;PM2;PP3;PP5	Likely pathogenic	53.2	HOT	515759;84;516;2
23	BRAF	intron_variant	8	c.981-4C>T	0.1577	1470	7	140494271	NA	NA	Intron8_variant	G	A	0	NM_004333.4	NA	c.981-4C>T	NM_004333.4(BRAF):c.981-4C>T	15	2	4	0	NA	NA	PM2	Uncertain significance	19	NOVEL	141091;16;514;2
23	EZH2	synonymous_variant	17	p.F672=	0.1601	837	7	148507438	NA	NA	F672	G	A	0	NM_004456.4	p.Phe672=	c.2016C>T	NM_004456.4(EZH2):c.2016C>T(p.Phe672=)	14	2	5	3	NA	NA	PM2;BP4;BP7	Likely benign	19.2	NOVEL	87429;9;390;1
23	CARD11	missense_variant	11	p.P513S	0.1426	1396	7	2972202	NA	NA	P513	G	A	0	NM_032415.5	p.Pro513Ser	c.1537C>T	NM_032415.5(CARD11):c.1537C>T(p.Pro513Ser)	15	1	4	0	NA	NA	PM2;PP3	Uncertain significance	18.2	NOVEL	91651;15;318;1
23	EGFR	missense_variant	2	p.E45K	0.1667	1674	7	55210023	NA	NA	E45	G	A	0	NM_005228.3	p.Glu45Lys	c.133G>A	NM_005228.3(EGFR):c.133G>A(p.Glu45Lys)	16	1	6	0	NA	NA	PM1;PM2;PP3	Uncertain significance	20.4	NOVEL	134786;14;703;2
23	EGFR	missense_variant	11	p.E412K	0.1401	1252	7	55225382	NA	NA	E412	G	A	0	NM_005228.3	p.Glu412Lys	c.1234G>A	NM_005228.3(EGFR):c.1234G>A(p.Glu412Lys)	12	2	9	0	NA	NA	PM1;PM2;PP3	Uncertain significance	19	NOVEL	85710;16;369;2
23	EGFR	intron_variant	20	c.2469+9G>A	0.1854	329	7	55249180	NA	NA	Intron20_variant	G	A	0	NM_005228.3	NA	c.2469+9G>A	NM_005228.3(EGFR):c.2469+9G>A	7	2	2	1	NA	NA	PM2	Uncertain significance	10	NOVEL	269806;60;136;2
23	HGF	missense_variant	11	p.P450S	0.0965	1585	7	81346605	NA	NA	P450	G	A	0	NM_000601.5	p.Pro450Ser	c.1348C>T	NM_000601.5(HGF):c.1348C>T(p.Pro450Ser)	11	1	5	1	NA	NA	PM1;PM2;PP3	Uncertain significance	15	NOVEL	201030;34;716;2
23	HGF	missense_variant	5	p.G185R	0.1213	2011	7	81381508	NA	COSM6178730	G185	C	T	0	NM_000601.5	p.Gly185Arg	c.553G>A	NM_000601.5(HGF):c.553G>A(p.Gly185Arg)	13	0	6	2	NA	NA	PM1;PM2;PP3	Uncertain significance	17	NOVEL	175681;27;722;4
23	TRRAP	intron_variant	27	c.4014+7G>A	0.2365	499	7	98531032	NA	NA	Intron27_variant	G	A	0	NM_001244580.1	NA	c.4014+7G>A	NM_001244580.1(TRRAP):c.4014+7G>A	14	3	4	1	NA	NA	PM2	Uncertain significance	19	NOVEL	27755;4;157;2
23	TRRAP	synonymous_variant	48	p.V2371=	0.1851	805	7	98563476	NA	NA	V2371	G	A	0	NM_001244580.1	p.Val2371=	c.7113G>A	NM_001244580.1(TRRAP):c.7113G>A(p.Val2371=)	12	5	7	4	NA	NA	PM2;BP4;BP7	Likely benign	21	NOVEL	84928;11;308;1
23	MYC	intron_variant	1	c.30+13G>A	0.1103	1170	8	128748882	NA	NA	Intron1_variant	G	A	0	NM_002467.4	NA	c.30+13G>A	NM_002467.4(MYC):c.30+13G>A	11	1	6	1	NA	NA	PM2	Uncertain significance	15.6	NOVEL	317553;37;790;1
23	MYC	synonymous_variant	3	p.E293=	0.1044	1907	8	128752718	NA	NA	E293	G	A	0	NM_002467.4	p.Glu293=	c.879G>A	NM_002467.4(MYC):c.879G>A(p.Glu293=)	15	5	5	4	NA	NA	PM2;BP4;BP7	Likely benign	22.8	NOVEL	112407;11;472;2
23	FGFR1	missense_variant	18	p.P805L	0.2236	313	8	38271201	NA	NA	P805	G	A	0	NM_023110.2	p.Pro805Leu	c.2414C>T	NM_023110.2(FGFR1):c.2414C>T(p.Pro805Leu)	10	1	5	1	NA	NA	PM1;PM2;PP3	Uncertain significance	14	NOVEL	25375;2;289;2
23	KAT6A	synonymous_variant	17	p.V1535=	0.1342	1707	8	41791133	NA	NA	V1535	C	T	0	NM_006766.4	p.Val1535=	c.4605G>A	NM_006766.4(KAT6A):c.4605G>A(p.Val1535=)	14	3	2	3	NA	NA	PM2;BP4;BP7	Likely benign	18.2	NOVEL	116743;39;368;2
23	KAT6A	synonymous_variant	15	p.Q861=	0.1266	2521	8	41798816	NA	NA	Q861	C	T	0	NM_006766.4	p.Gln861=	c.2583G>A	NM_006766.4(KAT6A):c.2583G>A(p.Gln861=)	18	1	3	0	NA	NA	PM2;BP4;BP7	Likely benign	20.6	NOVEL	160846;46;745;3
23	KAT6A	synonymous_variant	7	p.G408=	0.1944	1857	8	41834665	NA	NA	G408	C	T	0	NM_006766.4	p.Gly408=	c.1224G>A	NM_006766.4(KAT6A):c.1224G>A(p.Gly408=)	16	3	6	0	NA	NA	PM2;BP4;BP7	Likely benign	22	NOVEL	95265;13;465;2
23	KAT6A	intron_variant	4	c.710-14C>T	0.133	1241	8	41839486	NA	NA	Intron4_variant	G	A	4.16e-06	NM_006766.4	NA	c.710-14C>T	NM_006766.4(KAT6A):c.710-14C>T	9	3	5	0	NA	NA	NA	Uncertain significance	14.4	NOVEL	55758;18;283;2
23	PRKDC	missense_variant	84	p.D3993N	0.1192	2516	8	48690309	NA	NA	D3993	C	T	0	NM_006904.6	p.Asp3993Asn	c.11977G>A	NM_006904.6(PRKDC):c.11977G>A(p.Asp3993Asn)	20	3	3	1	NA	NA	PM2;BP4	Uncertain significance	24.4	NOVEL	131621;14;595;2
23	PRKDC	synonymous_variant	84	p.L3957=	0.1331	1247	8	48690415	NA	NA	L3957	C	T	0	NM_006904.6	p.Leu3957=	c.11871G>A	NM_006904.6(PRKDC):c.11871G>A(p.Leu3957=)	13	1	2	1	NA	NA	PM2	Uncertain significance	15.2	NOVEL	91502;6;315;1
23	PRKDC	intron_variant	83	c.11649-9C>T	0.1395	1097	8	48691230	NA	NA	Intron83_variant	G	A	0	NM_006904.6	NA	c.11649-9C>T	NM_006904.6(PRKDC):c.11649-9C>T	12	4	5	1	NA	NA	PM2	Uncertain significance	18.4	NOVEL	74135;5;270;1
23	PRKDC	splice_donor_variant	78	c.11172+1G>A	0.1157	2299	8	48696302	NA	NA	Exon78_splice_site	C	T	0	NM_006904.6	NA	c.11172+1G>A	NM_006904.6(PRKDC):c.11172+1G>A	19	1	7	0	NA	NA	PVS1;PM2;PP3	Pathogenic	24	NOVEL	138384;17;405;2
23	PRKDC	stop_gained	68	p.W3178*	0.0898	1614	8	48730031	NA	NA	LOF	C	T	0	NM_006904.6	p.Trp3178*	c.9534G>A	NM_006904.6(PRKDC):c.9534G>A(p.Trp3178*)	12	0	3	1	NA	NA	PM2;PP3	Uncertain significance	14	NOVEL	107574;6;407;2
23	PRKDC	synonymous_variant	43	p.C1952=	0.0754	1816	8	48774994	NA	NA	C1952	G	A	0	NM_006904.6	p.Cys1952=	c.5856C>T	NM_006904.6(PRKDC):c.5856C>T(p.Cys1952=)	9	4	6	1	NA	NA	PM2	Uncertain significance	16	NOVEL	134541;47;479;2
23	PRKDC	missense_variant	36	p.S1538F	0.1153	937	8	48798665	NA	NA	S1538	G	A	0	NM_006904.6	p.Ser1538Phe	c.4613C>T	NM_006904.6(PRKDC):c.4613C>T(p.Ser1538Phe)	11	1	2	2	NA	NA	PM2;PP3	Uncertain significance	13.4	NOVEL	63336;6;275;1
23	PRKDC	missense_variant	18	p.P644L	0.0931	1063	8	48842534	NA	NA	P644	G	A	0	NM_006904.6	p.Pro644Leu	c.1931C>T	NM_006904.6(PRKDC):c.1931C>T(p.Pro644Leu)	11	0	8	1	NA	NA	PM2;PP3	Uncertain significance	16	NOVEL	84092;6;621;2
23	PRKDC	missense_variant	15	p.L530F	0.1062	1771	8	48846560	NA	NA	L530	G	A	0	NM_006904.6	p.Leu530Phe	c.1588C>T	NM_006904.6(PRKDC):c.1588C>T(p.Leu530Phe)	13	2	1	2	NA	NA	PM2;PP3	Uncertain significance	15.6	NOVEL	123531;16;425;2
23	NBN	stop_gained	10	p.W375*	0.0983	632	8	90967783	NA	NA	LOF	C	T	0	NM_002485.4	p.Trp375*	c.1125G>A	NM_002485.4(NBN):c.1125G>A(p.Trp375*)	5	1	2	0	NA	Pathogenic	PVS1;PM2;PP3;PP5	Pathogenic	7	NOVEL	74811;9;318;2
23	RUNX1T1	synonymous_variant	8	p.L404=	0.0978	2230	8	92999159	NA	NA	L404	G	A	0	NM_001198679.1	p.Leu404=	c.1210C>T	NM_001198679.1(RUNX1T1):c.1210C>T(p.Leu404=)	14	1	4	0	NA	NA	PM2;BP4;BP7	Likely benign	17.2	NOVEL	162281;21;634;2
23	RUNX1T1	missense_variant	5	p.S217F	0.0908	804	8	93023315	NA	NA	S217	G	A	0	NM_001198679.1	p.Ser217Phe	c.650C>T	NM_001198679.1(RUNX1T1):c.650C>T(p.Ser217Phe)	7	1	3	0	NA	NA	PM1;PM2;PP3	Uncertain significance	9.6	NOVEL	87270;3;337;1
23	FGFR1	cn_del	NA	cn_del	0.98	0.269;3;22,22,36	8p11.22	8p11.22	NA	NA	CN_loss	24	12	NA	NM_023110.2	NA	cn_del	cn_del	NA	NA	NA	NA	NA	NA	NA	Uncertain significance	NA	NA	NA
23	ABL1	missense_variant	6	p.V304I	0.2082	735	9	133748249	rs767746890	NA	V304	G	A	8.2e-06	NM_005157.5	p.Val304Ile	c.910G>A	NM_005157.5(ABL1):c.910G>A(p.Val304Ile)	12	4	4	1	NA	NA	PM1;PP3	Uncertain significance	17.8	NOVEL	36264;6;86;2
23	ABL1	synonymous_variant	9	p.D482=	0.0895	1017	9	133755477	NA	NA	D482	C	T	0	NM_005157.5	p.Asp482=	c.1446C>T	NM_005157.5(ABL1):c.1446C>T(p.Asp482=)	11	1	4	0	NA	NA	PM2;BP4;BP7	Likely benign	14.2	NOVEL	78261;12;300;2
23	ABL1	missense_variant	11	p.T694I	0.1311	610	9	133759758	NA	NA	T694	C	T	0	NM_005157.5	p.Thr694Ile	c.2081C>T	NM_005157.5(ABL1):c.2081C>T(p.Thr694Ile)	8	1	6	2	NA	NA	PM2	Uncertain significance	12.8	NOVEL	80127;4;242;1
23	ABL1	missense_variant	11	p.A1086T	0.0797	941	9	133760933	rs763572862	NA	A1086	G	A	8.12e-06	NM_005157.5	p.Ala1086Thr	c.3256G>A	NM_005157.5(ABL1):c.3256G>A(p.Ala1086Thr)	9	2	3	3	NA	NA	PM1;PP3	Uncertain significance	13	NOVEL	70993;20;99;1
23	TSC1	synonymous_variant	3	p.L33=	0.1167	1225	9	135804161	rs757216373	NA	L33	G	A	4.07e-06	NM_000368.4	p.Leu33=	c.99C>T	NM_000368.4(TSC1):c.99C>T(p.Leu33=)	8	6	4	1	NA	NA	BP4;BP7	Likely benign	15.4	NOVEL	82944;5;400;1
23	NOTCH1	synonymous_variant	31	p.G1961=	0.0661	817	9	139395055	NA	NA	G1961	G	A	0	NM_017617.4	p.Gly1961=	c.5883C>T	NM_017617.4(NOTCH1):c.5883C>T(p.Gly1961=)	6	3	3	1	NA	NA	PM2;BP4;BP7	Likely benign	10.4	NOVEL	58845;18;225;2
23	NOTCH1	intron_variant	29	c.5385-14C>T	0.1263	372	9	139396554	rs777601218	NA	Intron29_variant	G	A	4.09e-05	NM_017617.4	NA	c.5385-14C>T	NM_017617.4(NOTCH1):c.5385-14C>T	2	5	8	1	NA	NA	NA	Uncertain significance	11	NOVEL	40942;13;137;2
23	NOTCH1	missense_variant	23	p.G1249D	0.1499	775	9	139401323	NA	NA	G1249	C	T	0	NM_017617.4	p.Gly1249Asp	c.3746G>A	NM_017617.4(NOTCH1):c.3746G>A(p.Gly1249Asp)	7	8	5	7	NA	NA	PM1;PM2;PP3	Uncertain significance	17.8	NOVEL	69659;3;541;1
23	NOTCH1	synonymous_variant	17	p.G863=	0.1955	440	9	139405256	NA	COSM4707607,COSM4707608	G863	C	T	0	NM_017617.4	p.Gly863=	c.2589G>A	NM_017617.4(NOTCH1):c.2589G>A(p.Gly863=)	10	4	2	2	NA	NA	PM2;BP4	Uncertain significance	14.8	NOVEL	23402;10;121;2
23	CDKN2A	splice_donor_variant	2	c.457+1G>A	0.1641	256	9	21970900	NA	COSM14074	Exon2_splice_site	C	T	0	NM_000077.4	NA	c.457+1G>A	NM_000077.4(CDKN2A):c.457+1G>A	4	6	1	2	NA	NA	PVS1;PM2;PP3	Pathogenic	9.8	COSMIC	108371;8;2484;3
23	CDKN2A	synonymous_variant	2	p.H98=	0.3796	793	9	21971064	rs752685118	COSM33789	H98	G	A	4.32e-06	NM_000077.4	p.His98=	c.294C>T	NM_000077.4(CDKN2A):c.294C>T(p.His98=)	27	10	16	7	NA	NA	NA	Uncertain significance	46	NOVEL	197172;71;615;3
23	FANCG	intron_variant	5	c.511-5C>T	0.1874	1019	9	35077401	NA	NA	Intron5_variant	G	A	0	NM_004629.1	NA	c.511-5C>T	NM_004629.1(FANCG):c.511-5C>T	15	1	1	0	NA	NA	PM2	Uncertain significance	16.4	NOVEL	509423;86;338;2
23	FANCG	intron_variant	5	c.511-14C>T	0.1835	1103	9	35077410	NA	NA	Intron5_variant	G	A	0	NM_004629.1	NA	c.511-14C>T	NM_004629.1(FANCG):c.511-14C>T	17	1	3	0	NA	NA	PM2	Uncertain significance	19.6	NOVEL	556978;39;660;2
23	JAK2	synonymous_variant	16	p.L680=	0.0937	694	9	5078353	NA	NA	L680	G	A	0	NM_004972.3	p.Leu680=	c.2040G>A	NM_004972.3(JAK2):c.2040G>A(p.Leu680=)	6	1	3	0	NA	NA	PM2;BP4;BP7	Likely benign	8.6	NOVEL	120602;12;395;1
23	SYK	intron_variant	13	c.1835+7A>G	0.2941	942	9	93650916	NA	NA	Intron13_variant	A	G	0	NM_001174167.2	NA	c.1835+7A>G	NM_001174167.2(SYK):c.1835+7A>G	16	2	5	2	NA	NA	PM2	Uncertain significance	21	NOVEL	112578;10;456;1
23	FANCC	synonymous_variant	10	p.K331=	0.292	791	9	97887371	rs748582850	NA	K331	C	T	0.0001	NM_000136.2	p.Lys331=	c.993G>A	NM_000136.2(FANCC):c.993G>A(p.Lys331=)	17	2	4	4	NA	Likely_benign	PM2;BP4;BP6;BP7	Likely benign	21.8	NOVEL	103052;5;412;1
23	PTCH1	stop_gained	2	p.W129*	0.2417	240	9	98268696	NA	COSM29054	LOF	C	T	0	NM_000264.3	p.Trp129*	c.387G>A	NM_000264.3(PTCH1):c.387G>A(p.Trp129*)	6	2	4	0	NA	NA	PVS1;PM2;PP3	Pathogenic	10	NOVEL	238066;16;159;2
23	BTK	splice_acceptor_variant	19	c.1909-1G>A	0.3892	316	X	100604945	NA	NA	Exon19_splice_site	C	T	0	NM_000061.2	NA	c.1909-1G>A	NM_000061.2(BTK):c.1909-1G>A	10	1	4	0	NA	NA	PVS1;PM2;PP3	Pathogenic	13.2	NOVEL	52132;0;7200;0
23	BTK	synonymous_variant	18	p.S592=	0.331	420	X	100608314	NA	NA	S592	G	A	0	NM_000061.2	p.Ser592=	c.1776C>T	NM_000061.2(BTK):c.1776C>T(p.Ser592=)	9	2	7	0	NA	NA	PM2;BP4;BP7	Likely benign	14.8	NOVEL	77392;6;169;1
23	PAK3	missense_variant	12	p.P259S	0.2318	371	X	110406856	NA	NA	P259	C	T	7.78e-05	NM_001128168.2	p.Pro259Ser	c.775C>T	NM_001128168.2(PAK3):c.775C>T(p.Pro259Ser)	5	3	3	1	NA	NA	PM2;PP3	Uncertain significance	9.4	NOVEL	66356;6;364;1
23	STAG2	missense_variant	8	p.M197I	0.2665	394	X	123179142	NA	NA	M197	G	A	0	NM_001042749.2	p.Met197Ile	c.591G>A	NM_001042749.2(STAG2):c.591G>A(p.Met197Ile)	10	0	5	0	NA	NA	PM1;PM2;PP3	Uncertain significance	13	NOVEL	79960;10;254;1
23	BCOR	missense_variant	4	p.G915D	0.3142	837	X	39931855	NA	NA	G915	C	T	0	NM_001123383.1	p.Gly915Asp	c.2744G>A	NM_001123383.1(BCOR):c.2744G>A(p.Gly915Asp)	17	6	1	0	NA	NA	PM2;PP3	Uncertain significance	22.4	NOVEL	85722;11;173;2
23	KDM6A	missense_variant	18	p.G787E	0.2586	638	X	44929104	NA	NA	G787	G	A	0	NM_001291415.1	p.Gly787Glu	c.2360G>A	NM_001291415.1(KDM6A):c.2360G>A(p.Gly787Glu)	11	3	5	5	NA	NA	PM2	Uncertain significance	17.4	NOVEL	105213;11;229;1
23	ARAF	missense_variant	2	p.T20I	0.3103	145	X	47422425	NA	NA	T20	C	T	0	NM_001256196.1	p.Thr20Ile	c.59C>T	NM_001256196.1(ARAF):c.59C>T(p.Thr20Ile)	5	2	9	2	NA	NA	PM1;PM2;PP3	Uncertain significance	12.4	NOVEL	24407;2;172;1
23	KDM5C	intron_variant	20	c.2982-6C>T	0.2857	322	X	53225242	NA	NA	Intron20_variant	G	A	0	NM_004187.3	NA	c.2982-6C>T	NM_004187.3(KDM5C):c.2982-6C>T	11	1	4	1	NA	NA	PM2	Uncertain significance	14.4	NOVEL	40209;2;4855;2
23	KDM5C	synonymous_variant	7	p.E297=	0.3014	763	X	53245049	NA	NA	E297	C	T	0	NM_004187.3	p.Glu297=	c.891G>A	NM_004187.3(KDM5C):c.891G>A(p.Glu297=)	22	3	4	0	NA	NA	PM2;BP4;BP7	Likely benign	26.8	NOVEL	91037;0;13187;0
23	KDM5C	synonymous_variant	7	p.K295=	0.2327	765	X	53245055	NA	NA	K295	C	T	0	NM_004187.3	p.Lys295=	c.885G>A	NM_004187.3(KDM5C):c.885G>A(p.Lys295=)	15	0	3	1	NA	NA	PM2;BP4;BP7	Likely benign	17	NOVEL	91743;6;1611;2
23	MED12	missense_variant	4	p.A156T	0.3288	873	X	70339933	NA	NA	A156	G	A	0	NM_005120.2	p.Ala156Thr	c.466G>A	NM_005120.2(MED12):c.466G>A(p.Ala156Thr)	21	4	3	0	NA	NA	PM1;PM2;PP3	Uncertain significance	26	NOVEL	92375;80;282;3
23	ATRX	synonymous_variant	31	p.E2281=	0.3207	976	X	76778736	NA	NA	E2281	C	T	0	NM_000489.4	p.Glu2281=	c.6843G>A	NM_000489.4(ATRX):c.6843G>A(p.Glu2281=)	21	2	5	3	NA	NA	PM2;BP4;BP7	Likely benign	26.2	NOVEL	133037;9;315;1
23	ATRX	synonymous_variant	9	p.K251=	0.4022	992	X	76939995	NA	NA	K251	C	T	0	NM_000489.4	p.Lys251=	c.753G>A	NM_000489.4(ATRX):c.753G>A(p.Lys251=)	22	5	2	0	NA	NA	PM2;BP4;BP7	Likely benign	27.2	NOVEL	528066;31;403;1
24	SMARCA4	conservative_inframe_deletion	29	p.E1364del	0.028	495	19	11145715	rs148514235	COSM5018674	Exon29_inframe_del	TGAG	T	0.0005	NM_001128849.1	p.Glu1364del	c.4090_4092del	NM_001128849.1(SMARCA4):c.4090_4092del(p.Glu1364del)	0	0	7	5	-1	-1		uncertain
24	SPEN	frameshift_variant	11	p.R806fs	0.022	1562	1	16255141	NA	COSM898720	LOF	GGA	G	0.0002	NM_015001.2	p.Arg806fs	c.2417_2418del	NM_015001.2(SPEN):c.2417_2418del(p.Arg806fs)	0	1	9	19	-1	-1		uncertain
24	BARD1	missense_variant	11	p.D727N	0.61	1744	2	215593555	NA	NA	D727	C	T	0	NM_000465.3	p.Asp727Asn	c.2179G>A	NM_000465.3(BARD1):c.2179G>A(p.Asp727Asn)	49	91	196	337	1	0		uncertain
24	CARD11	conservative_inframe_deletion	15	p.S622del	0.021	940	7	2963940	NA	COSM1724481	Exon15_inframe_del	GGGA	G	0.0004	NM_032415.5	p.Ser622del	c.1864_1866del	NM_032415.5(CARD11):c.1864_1866del(p.Ser622del)	0	0	5	10	-1	-1		uncertain
24	NF1	splice_acceptor_variant	43	NA	0.809	1415	17	29665041	NA	NA	Exon43_splice_site	A	T	0	NM_000267.3	NA	c.6642-2A>T	NM_000267.3(NF1):c.6642-2A>T	60	126	166	311	3	-1	functional.Pred|3	uncertain
24	HLA-A	missense_variant	5	p.L300P	0.65	515	6	29912280	rs35946537	NA	L300	TG	CA	0	NM_001242758.1	p.Leu300Pro	c.899_900delinsCA	NM_001242758.1(HLA-A):c.899_900delinsCA(p.Leu300Pro)	2	8	79	127	-1	-1		uncertain
24	PIK3CA	cn_amp	NA	cn_amp	3.31	NA	3q26.32	3q26.32	NA	NA	CN_gain	34	28	NA	NA	NA	NA	cn_amp	NA	NA	NA	NA	NA	NA	NA	NA
24	ETV5	cn_amp	NA	cn_amp	3.57	NA	3q27.2	3q27.2	NA	NA	CN_gain	195	167	NA	NA	NA	NA	cn_amp	NA	NA	NA	NA	NA	NA	NA	NA
24	MAP3K13	cn_amp	NA	cn_amp	3.3	NA	3q27.2	3q27.2	NA	NA	CN_gain	25	16	NA	NA	NA	NA	cn_amp	NA	NA	NA	NA	NA	NA	NA	NA
24	BCL6	cn_amp	NA	cn_amp	3.31	NA	3q27.3	3q27.3	NA	NA	CN_gain	16	11	NA	NA	NA	NA	cn_amp	NA	NA	NA	NA	NA	NA	NA	NA
24	CCND3	missense_variant	5	p.S259T	0.272	739	6	41903782	rs1051130	NA	S259	A	T	0	NM_001760.4	p.Ser259Thr	c.775T>A	NM_001760.4(CCND3):c.775T>A(p.Ser259Thr)	6	4	59	74	1	-1		uncertain
24	RET	missense_variant	3	p.E136K	0.88	964	10	43597858	rs79014735	NA	E136	G	A	0.0003	NM_020975.4	p.Glu136Lys	c.406G>A	NM_020975.4(RET):c.406G>A(p.Glu136Lys)	29	44	226	268	2	0		uncertain
24	JUN	synonymous_variant	1	p.A16=	0.457	1467	1	59248695	NA	COSM3977786	LOF	G	A	0.0001	NM_002228.3	p.Ala16=	c.48C>T	NM_002228.3(JUN):c.48C>T(p.Ala16=)	34	34	142	224	-1	-1	LOW.synonymous_variant	Likely Benign
24	PIK3R1	stop_gained	15	p.R642*	0.349	1704	5	67592108	NA	COSM85931	LOF	C	T	0	NM_181523.2	p.Arg642*	c.1924C>T	NM_181523.2(PIK3R1):c.1924C>T(p.Arg642*)	44	32	125	135	3	-1	functional.Pred|3	uncertain
24	DAXX	cn_amp	NA	cn_amp	3.22	NA	6p21.32	6p21.32	NA	NA	CN_gain	18	12	NA	NA	NA	NA	cn_amp	NA	NA	NA	NA	NA	NA	NA	NA
24	IRF4	cn_amp	NA	cn_amp	3.47	NA	6p25.3	6p25.3	NA	NA	CN_gain	11	9	NA	NA	NA	NA	cn_amp	NA	NA	NA	NA	NA	NA	NA	NA
24	MET	cn_amp	NA	cn_amp	2.84	NA	7q31.2	7q31.2	NA	NA	CN_gain	77	56	NA	NA	NA	NA	cn_amp	NA	NA	NA	NA	NA	NA	NA	NA
24	GNAQ	missense_variant	5	p.Q209H	0.092	1094	9	80409487	NA	COSM28770	Q209	T	A	0	NM_002072.4	p.Gln209His	c.627A>T	NM_002072.4(GNAQ):c.627A>T(p.Gln209His)	4	7	18	39	2	-1		uncertain
24	NBN	cn_amp	NA	cn_amp	3.23	NA	8q21.3	8q21.3	NA	NA	CN_gain	22	17	NA	NA	NA	NA	cn_amp	NA	NA	NA	NA	NA	NA	NA	NA
24	MYC	cn_amp	NA	cn_amp	3.85	NA	8q24.21	8q24.21	NA	NA	CN_gain	12	10	NA	NA	NA	NA	cn_amp	NA	NA	NA	NA	NA	NA	NA	NA
24	PTCH1	synonymous_variant	22	p.P1211=	0.397	675	9	98211522	NA	NA	LOF	G	A	0	NM_000264.3	p.Pro1211=	c.3633C>T	NM_000264.3(PTCH1):c.3633C>T(p.Pro1211=)	11	9	79	106	-1	-1	LOW.synonymous_variant	Likely Benign
25	BRAF	missense_variant	15	p.V600E	0.3242	1345	7	140453136	rs113488022	COSM476	V600	A	T	4.065e-06	NM_004333.4	p.Val600Glu	c.1799T>A	NM_004333.4(BRAF):c.1799T>A(p.Val600Glu)	10	3	3	4	NA	Pathogenic;Likely_pathogenic	PM1;PM2;PP3;PP5	Likely pathogenic	15	HOT	515759;84;516;2
26	ALOX12B	missense_variant	7	p.P296Q	0.333	693	17	7983127	NA	NA	P296	G	T	0	NM_001139.2	p.Pro296Gln	c.887C>A	NM_001139.2(ALOX12B):c.887C>A(p.Pro296Gln)	24	15	31	54	1	-1		uncertain
26	FANCD2	missense_variant	9	p.E205D	0.654	570	3	10081449	NA	NA	E205	G	C	0	NM_001018115.2	p.Glu205Asp	c.615G>C	NM_001018115.2(FANCD2):c.615G>C(p.Glu205Asp)	34	27	51	56	1	-1		uncertain
26	PARP4	synonymous_variant	33	p.D1655=	0.515	815	13	25000618	NA	NA	LOF	G	A	0	NM_006437.3	p.Asp1655=	c.4965C>T	NM_006437.3(PARP4):c.4965C>T(p.Asp1655=)	37	37	18	31	-1	-1	LOW.synonymous_variant	Likely Benign
26	BRCA1	missense_variant	10	p.C818S	0.338	1871	17	41245096	NA	NA	C818	A	T	0	NM_007294.3	p.Cys818Ser	c.2452T>A	NM_007294.3(BRCA1):c.2452T>A(p.Cys818Ser)	36	73	12	18	0	-1		uncertain
26	AXL	missense_variant	9	p.R427H	0.293	369	19	41745214	NA	COSM4664818	R427	G	A	0	NM_021913.4	p.Arg427His	c.1280G>A	NM_021913.4(AXL):c.1280G>A(p.Arg427His)	8	6	17	24	1	-1		uncertain
26	BAP1	synonymous_variant	13	p.I499=	0.789	517	3	52437664	NA	COSM4665177	LOF	G	A	0.0001	NM_004656.3	p.Ile499=	c.1497C>T	NM_004656.3(BAP1):c.1497C>T(p.Ile499=)	25	46	47	102	-1	-1	LOW.synonymous_variant	Likely Benign
26	GATA2	missense_variant	7	p.T387N	0.424	845	3	128200145	NA	NA	T387	G	T	0	NM_001145661.1	p.Thr387Asn	c.1160C>A	NM_001145661.1(GATA2):c.1160C>A(p.Thr387Asn)	34	36	32	59	1	-1		uncertain
26	BRAF	missense_variant	15	p.V600K	0.484	986	7	140453136	rs121913227	COSM473	V600	AC	TT	0	NM_004333.4	p.Val600Lys	c.1798_1799delinsAA	NM_004333.4(BRAF):c.1798_1799delinsAA(p.Val600Lys)	38	58	27	40	-1	-1		uncertain
27	MTOR	missense_variant	45	p.G2075D	0.2026	607	1	11187194	NA	NA	G2075	C	T	0	NM_004958.3	p.Gly2075Asp	c.6224G>A	NM_004958.3(MTOR):c.6224G>A(p.Gly2075Asp)	6	18	15	23	NA	NA	PM1;PM2;PP3	Uncertain significance	34	NOVEL	301384;36;1331;2
27	MTOR	intron_variant	45	c.6217-17C>T	0.1915	543	1	11187218	NA	NA	Intron45_variant	G	A	0	NM_004958.3	NA	c.6217-17C>T	NM_004958.3(MTOR):c.6217-17C>T	6	15	13	16	NA	NA	PM2	Uncertain significance	29	NOVEL	243745;63;315;3
27	MTOR	splice_donor_variant	39	c.5613+1G>A	0.2977	619	1	11190585	NA	NA	Exon39_splice_site	C	T	0	NM_004958.3	NA	c.5613+1G>A	NM_004958.3(MTOR):c.5613+1G>A	15	14	29	44	NA	NA	PVS1;PM2;PP3	Pathogenic	52.4	NOVEL	254443;35;162;1
27	FAM46C	synonymous_variant	2	p.L120=	0.2181	1261	1	118165848	NA	NA	L120	C	T	0	NM_017709.3	p.Leu120=	c.358C>T	NM_017709.3(FAM46C):c.358C>T(p.Leu120=)	24	34	16	38	NA	NA	PM2;BP4;BP7	Likely benign	68.4	NOVEL	146161;24;627;2
27	MCL1	stop_gained	1	p.E168*	0.0803	1171	1	150551505	NA	NA	LOF	C	A	0	NM_021960.4	p.Glu168*	c.502G>T	NM_021960.4(MCL1):c.502G>T(p.Glu168*)	9	9	11	24	NA	NA	PM2;PP3	Uncertain significance	27.6	NOVEL	97210;4;9993;2
27	NTRK1	missense_variant	8	p.G213S	0.1778	928	1	156841424	NA	NA	G213	G	A	0	NM_001007792.1	p.Gly213Ser	c.637G>A	NM_001007792.1(NTRK1):c.637G>A(p.Gly213Ser)	16	16	19	19	NA	NA	PM1;PM2	Uncertain significance	44	NOVEL	69134;16;188;1
27	NTRK1	stop_gained	16	p.W657*	0.1549	608	1	156849823	NA	COSM4990461,COSM4990462	LOF	G	A	0	NM_001007792.1	p.Trp657*	c.1971G>A	NM_001007792.1(NTRK1):c.1971G>A(p.Trp657*)	6	8	17	24	NA	NA	PVS1;PM2;PP3	Pathogenic	27.4	NOVEL	61129;11;401;2
27	NTRK1	missense_variant	16	p.P660H	0.1246	618	1	156849831	NA	NA	P660	C	A	0	NM_001007792.1	p.Pro660His	c.1979C>A	NM_001007792.1(NTRK1):c.1979C>A(p.Pro660His)	4	5	19	32	NA	NA	PM1;PM2;PP3	Uncertain significance	25.8	NOVEL	62150;3;840;1
27	NTRK1	synonymous_variant	16	p.F685=	0.0542	664	1	156849907	NA	NA	F685	C	T	0	NM_001007792.1	p.Phe685=	c.2055C>T	NM_001007792.1(NTRK1):c.2055C>T(p.Phe685=)	3	3	7	0	NA	NA	PM2;BP4;BP7	Likely benign	9.6	NOVEL	62702;2;6525;2
27	NTRK1	intron_variant	16	c.2097+11G>A	0.1247	449	1	156849960	NA	NA	Intron16_variant	G	A	4.079e-06	NM_001007792.1	NA	c.2097+11G>A	NM_001007792.1(NTRK1):c.2097+11G>A	4	8	14	13	NA	NA	PM2	Uncertain significance	21.4	NOVEL	43007;9;168;1
27	MDM4	synonymous_variant	11	p.V359=	0.163	2607	1	204518414	NA	NA	V359	C	T	0	NM_002393.4	p.Val359=	c.1077C>T	NM_002393.4(MDM4):c.1077C>T(p.Val359=)	28	52	22	35	NA	NA	PM2;BP4;BP7	Likely benign	89.8	NOVEL	191522;8;602;1
27	PARP1	missense_variant	14	p.D671N	0.1868	1381	1	226561986	NA	NA	D671	C	T	0	NM_001618.3	p.Asp671Asn	c.2011G>A	NM_001618.3(PARP1):c.2011G>A(p.Asp671Asn)	25	17	34	38	NA	NA	PM1;PM2;PP3	Uncertain significance	66.6	NOVEL	83947;8;586;2
27	AKT3	missense_variant	6	p.A191T	0.1466	1221	1	243778454	NA	NA	A191	C	T	0	NM_005465.4	p.Ala191Thr	c.571G>A	NM_005465.4(AKT3):c.571G>A(p.Ala191Thr)	15	26	13	31	NA	NA	PM1;PM2;PP3	Uncertain significance	49.8	NOVEL	99750;27;339;2
27	TNFRSF14	synonymous_variant	4	p.L105=	0.3234	402	1	2491270	NA	NA	L105	C	T	0	NM_003820.3	p.Leu105=	c.313C>T	NM_003820.3(TNFRSF14):c.313C>T(p.Leu105=)	12	9	21	36	NA	NA	PM2;BP4;BP7	Likely benign	39	NOVEL	74894;2;9942;1
27	JUN	missense_variant	1	p.G157D	0.3043	299	1	59248273	NA	NA	G157	C	T	0	NM_002228.3	p.Gly157Asp	c.470G>A	NM_002228.3(JUN):c.470G>A(p.Gly157Asp)	4	3	20	35	NA	NA	PM1;PM2	Uncertain significance	25.4	NOVEL	44317;7;78;1
27	CYP17A1	intron_variant	3	c.437-14C>T	0.345	656	10	104594785	NA	NA	Intron3_variant	G	A	0	NM_000102.3	NA	c.437-14C>T	NM_000102.3(CYP17A1):c.437-14C>T	15	24	18	29	NA	NA	PM2	Uncertain significance	50.8	NOVEL	54220;8;244;1
27	MEN1	synonymous_variant	3	p.G195=	0.29	531	11	64575447	rs547249181	NA	G195	C	T	0.0004	NM_000244.3	p.Gly195=	c.585G>A	NM_000244.3(MEN1):c.585G>A(p.Gly195=)	16	6	21	29	NA	Likely_benign	PM2;BP4;BP6;BP7	Likely benign	39.2	NOVEL	78130;9;303;1
27	IGF1	synonymous_variant	4	p.G191=	0.2838	970	12	102811611	NA	NA	G191	G	A	0	NM_001111285.2	p.Gly191=	c.573C>T	NM_001111285.2(IGF1):c.573C>T(p.Gly191=)	24	32	12	35	NA	NA	PM2	Uncertain significance	63.8	NOVEL	108089;12;774;2
27	PIK3C2G	synonymous_variant	20	p.G903=	0.298	1010	12	18644408	NA	NA	G903	C	T	0	NM_001288772.1	p.Gly903=	c.2709C>T	NM_001288772.1(PIK3C2G):c.2709C>T(p.Gly903=)	21	41	19	31	NA	NA	PM2;BP4;BP7	Likely benign	71.4	NOVEL	116867;107;457;4
27	KMT2D	synonymous_variant	41	p.G4593=	0.3498	303	12	49424444	NA	NA	G4593	C	T	0	NM_003482.3	p.Gly4593=	c.13779G>A	NM_003482.3(KMT2D):c.13779G>A(p.Gly4593=)	10	9	19	15	NA	NA	PM2;BP4;BP7	Likely benign	31.6	NOVEL	39833;6;470;1
27	KMT2D	missense_variant	11	p.G1132S	0.2604	338	12	49443977	NA	NA	G1132	C	T	4.088e-06	NM_003482.3	p.Gly1132Ser	c.3394G>A	NM_003482.3(KMT2D):c.3394G>A(p.Gly1132Ser)	3	11	5	39	NA	NA	NA	Uncertain significance	22.6	NOVEL	38188;1;2950;1
27	KMT2D	synonymous_variant	11	p.L1070=	0.062	403	12	49444161	NA	NA	L1070	C	T	0	NM_003482.3	p.Leu1070=	c.3210G>A	NM_003482.3(KMT2D):c.3210G>A(p.Leu1070=)	3	2	3	4	NA	NA	PM2;BP4;BP7	Likely benign	7.2	NOVEL	54311;31;331;3
27	KMT2D	synonymous_variant	10	p.P893=	0.2788	452	12	49444787	NA	NA	P893	G	A	0	NM_003482.3	p.Pro893=	c.2679C>T	NM_003482.3(KMT2D):c.2679C>T(p.Pro893=)	9	8	25	32	NA	NA	PM2;BP4;BP7	Likely benign	36.8	NOVEL	58041;6;316;2
27	ERBB3	intron_variant	2	c.83-16C>T	0.3125	625	12	56477519	NA	NA	Intron2_variant	C	T	0	NM_001982.3	NA	c.83-16C>T	NM_001982.3(ERBB3):c.83-16C>T	14	27	11	36	NA	NA	PM2	Uncertain significance	49.4	NOVEL	84690;2;1001;1
27	ERBB3	missense_variant	4	p.D169E	0.0396	985	12	56480400	NA	NA	D169	C	A	0	NM_001982.3	p.Asp169Glu	c.507C>A	NM_001982.3(ERBB3):c.507C>A(p.Asp169Glu)	6	0	2	3	NA	NA	PM1;PM2;BP4	Uncertain significance	7.8	NOVEL	151137;14;424;1
27	MDM2	missense_variant	11	p.S323L	0.0682	894	12	69233103	NA	NA	S323	C	T	0	NM_002392.5	p.Ser323Leu	c.968C>T	NM_002392.5(MDM2):c.968C>T(p.Ser323Leu)	4	6	2	17	NA	NA	PM1;PM2;PP3	Uncertain significance	13.4	NOVEL	136839;5;409;1
27	IRS2	missense_variant	1	p.G1039R	0.235	234	13	110435286	NA	NA	G1039	C	T	0	NM_003749.2	p.Gly1039Arg	c.3115G>A	NM_003749.2(IRS2):c.3115G>A(p.Gly1039Arg)	1	6	6	37	NA	NA	PM2;PP3	Uncertain significance	16.8	NOVEL	7379;0;1101;0
27	IRS2	missense_variant	1	p.A274T	0.2456	514	13	110437581	NA	NA	A274	C	T	0	NM_003749.2	p.Ala274Thr	c.820G>A	NM_003749.2(IRS2):c.820G>A(p.Ala274Thr)	11	12	24	26	NA	NA	PM1;PM2;PP3	Uncertain significance	40.2	NOVEL	71411;10;143;1
27	PARP4	synonymous_variant	5	p.V151=	0.3525	244	13	25073463	NA	NA	V151	A	C	0	NM_006437.3	p.Val151=	c.453T>G	NM_006437.3(PARP4):c.453T>G(p.Val151=)	9	9	8	14	NA	NA	PM2;BP4;BP7	Likely benign	23.8	NOVEL	23672;2;152;1
27	BRCA2	missense_variant	11	p.T751I	0.249	1763	13	32910744	rs398122743	NA	T751	C	T	0	NM_000059.3	p.Thr751Ile	c.2252C>T	NM_000059.3(BRCA2):c.2252C>T(p.Thr751Ile)	33	60	19	26	NA	Uncertain_significance	PM2;BP4	Uncertain significance	97.6	NOVEL	830796;78;561;1
27	BRCA2	missense_variant	11	p.L1576F	0.1763	1492	13	32913218	NA	NA	L1576	C	T	0	NM_000059.3	p.Leu1576Phe	c.4726C>T	NM_000059.3(BRCA2):c.4726C>T(p.Leu1576Phe)	19	43	14	35	NA	NA	PM2;BP4	Uncertain significance	68.8	NOVEL	687571;45;368;1
27	BRCA2	missense_variant	11	p.T2031I	0.2066	1791	13	32914584	NA	NA	T2031	C	T	0	NM_000059.3	p.Thr2031Ile	c.6092C>T	NM_000059.3(BRCA2):c.6092C>T(p.Thr2031Ile)	20	56	22	22	NA	NA	PM2	Uncertain significance	82.4	NOVEL	788680;125;550;2
27	BRCA2	synonymous_variant	18	p.L2758=	0.1918	1465	13	32937611	NA	NA	L2758	C	T	0	NM_000059.3	p.Leu2758=	c.8272C>T	NM_000059.3(BRCA2):c.8272C>T(p.Leu2758=)	25	32	20	32	NA	NA	PM2;BP4;BP7	Likely benign	69	NOVEL	553115;39;544;2
27	RB1	intron_variant	8	c.719-20C>T	0.1875	976	13	48936931	NA	NA	Intron8_variant	C	T	0	NM_000321.2	NA	c.719-20C>T	NM_000321.2(RB1):c.719-20C>T	13	23	18	27	NA	NA	PM2	Uncertain significance	47.6	NOVEL	530650;29;494;2
27	DIS3	splice_region_variant	7	c.1101+5G>A	0.242	1281	13	73348079	NA	NA	Exon7_splice_site	C	T	0	NM_014953.4	NA	c.1101+5G>A	NM_014953.4(DIS3):c.1101+5G>A	22	33	13	30	NA	NA	PM2;PP3	Uncertain significance	62.2	NOVEL	112773;5;616;1
27	AKT1	splice_region_variant	7	c.567+5G>A	0.115	574	14	105241408	NA	NA	Exon7_splice_site	C	T	0	NM_001014432.1	NA	c.567+5G>A	NM_001014432.1(AKT1):c.567+5G>A	4	8	14	18	NA	NA	PM2;PP3	Uncertain significance	22.4	NOVEL	52439;2;107;1
27	AKT1	missense_variant	6	p.V136M	0.1827	602	14	105242018	rs778376616	NA	V136	C	T	0.0001	NM_001014432.1	p.Val136Met	c.406G>A	NM_001014432.1(AKT1):c.406G>A(p.Val136Met)	9	6	19	31	NA	Uncertain_significance	PM1;PM2;PP3	Uncertain significance	31.4	NOVEL	70373;9;577;2
27	NKX2-1	missense_variant	1	p.S6N	0.1545	440	14	36989318	NA	NA	S6	C	T	4.216e-06	NM_001079668.2	p.Ser6Asn	c.17G>A	NM_001079668.2(NKX2-1):c.17G>A(p.Ser6Asn)	2	5	16	21	NA	NA	PM2;BP4	Uncertain significance	19.8	NOVEL	75110;7;98;1
27	FANCM	missense_variant	9	p.G514E	0.1898	996	14	45628443	NA	NA	G514	G	A	0	NM_020937.3	p.Gly514Glu	c.1541G>A	NM_020937.3(FANCM):c.1541G>A(p.Gly514Glu)	22	11	14	29	NA	NA	PM1;PM2;PP3	Uncertain significance	45	NOVEL	55428;12;350;2
27	FANCM	missense_variant	14	p.G945D	0.2135	1528	14	45644791	NA	NA	G945	G	A	4.076e-06	NM_020937.3	p.Gly945Asp	c.2834G>A	NM_020937.3(FANCM):c.2834G>A(p.Gly945Asp)	14	53	28	30	NA	NA	PP3	Uncertain significance	79.2	NOVEL	169619;9;456;2
27	FANCM	missense_variant	14	p.G1112E	0.1478	2160	14	45645292	NA	NA	G1112	G	A	0	NM_020937.3	p.Gly1112Glu	c.3335G>A	NM_020937.3(FANCM):c.3335G>A(p.Gly1112Glu)	24	43	17	33	NA	NA	PM2;BP4	Uncertain significance	75.2	NOVEL	207957;20;613;2
27	TSHR	synonymous_variant	10	p.G336=	0.1965	2302	14	81609410	NA	COSM5759230	G336	G	A	0	NM_000369.2	p.Gly336=	c.1008G>A	NM_000369.2(TSHR):c.1008G>A(p.Gly336=)	31	45	32	36	NA	NA	PM2;BP4;BP7	Likely benign	93.4	NOVEL	184559;67;630;2
27	MAP2K1	conservative_inframe_deletion	3	p.I99_K104del	0.7281	890	15	66729085	NA	NA	Exon3_inframe_del	TAATTCATCTGGAGATCAA	T	0	NM_002755.3	p.Ile99_Lys104del	c.295_312del	NM_002755.3(MAP2K1):c.295_312del(p.Ile99_Lys104del)	48	94	52	112	NA	NA	PM2	Uncertain significance	176.8	NOVEL	NA
27	NTRK3	synonymous_variant	19	p.G757=	0.1406	953	15	88423564	NA	NA	G757	C	T	0	NM_001012338.2	p.Gly757=	c.2271G>A	NM_001012338.2(NTRK3):c.2271G>A(p.Gly757=)	12	13	15	25	NA	NA	PM2;BP4;BP7	Likely benign	36.4	NOVEL	102072;8;1263;1
27	FANCI	intron_variant	8	c.669+10G>A	0.1987	1047	15	89807267	NA	NA	Intron8_variant	G	A	0	NM_001113378.1	NA	c.669+10G>A	NM_001113378.1(FANCI):c.669+10G>A	10	30	16	31	NA	NA	PM2	Uncertain significance	49.8	NOVEL	102120;6;339;2
27	PALB2	missense_variant	5	p.P679L	0.1786	1545	16	23641439	NA	NA	P679	G	A	0	NM_024675.3	p.Pro679Leu	c.2036C>T	NM_024675.3(PALB2):c.2036C>T(p.Pro679Leu)	19	42	19	29	NA	NA	PM2	Uncertain significance	69.8	NOVEL	171735;22;576;2
27	CREBBP	synonymous_variant	10	p.L665=	0.2693	714	16	3828132	NA	NA	L665	G	A	0	NM_004380.2	p.Leu665=	c.1993C>T	NM_004380.2(CREBBP):c.1993C>T(p.Leu665=)	18	9	24	28	NA	NA	PM2;BP4;BP7	Likely benign	45.2	NOVEL	74933;5;5969;2
27	NUP93	missense_variant	20	p.V720M	0.2121	594	16	56873454	NA	NA	V720	G	A	0	NM_014669.4	p.Val720Met	c.2158G>A	NM_014669.4(NUP93):c.2158G>A(p.Val720Met)	11	10	24	23	NA	NA	PM2;PP3	Uncertain significance	38	NOVEL	58101;7;244;1
27	CTCF	missense_variant	3	p.E187K	0.233	1306	16	67645294	NA	NA	E187	G	A	0	NM_006565.3	p.Glu187Lys	c.559G>A	NM_006565.3(CTCF):c.559G>A(p.Glu187Lys)	22	49	21	31	NA	NA	PM2;PP3	Uncertain significance	80	NOVEL	116763;9;381;4
27	CDH1	intron_variant	7	c.1008+8G>A	0.2417	720	16	68845770	NA	NA	Intron7_variant	G	A	0	NM_004360.4	NA	c.1008+8G>A	NM_004360.4(CDH1):c.1008+8G>A	7	21	23	34	NA	NA	PM2	Uncertain significance	44.4	NOVEL	79177;16;237;1
27	CDH1	splice_donor_variant	9	c.1320+1G>A	0.2262	756	16	68847399	NA	COSM2996774	Exon9_splice_site	G	A	0	NM_004360.4	NA	c.1320+1G>A	NM_004360.4(CDH1):c.1320+1G>A	14	14	24	36	NA	NA	PVS1;PM2;PP3	Pathogenic	46.8	COSMIC	83083;7;315;2
27	FANCA	intron_variant	38	c.3828+20C>T	0.2056	467	16	89807192	NA	NA	Intron38_variant	G	A	8.196e-06	NM_000135.2	NA	c.3828+20C>T	NM_000135.2(FANCA):c.3828+20C>T	10	6	8	21	NA	NA	PM2	Uncertain significance	23.8	NOVEL	42431;4;101;1
27	GRIN2A	missense_variant	14	p.S1045F	0.1936	780	16	9858267	NA	NA	S1045	G	A	0	NM_000833.4	p.Ser1045Phe	c.3134C>T	NM_000833.4(GRIN2A):c.3134C>T(p.Ser1045Phe)	8	19	12	21	NA	NA	PM1;PM2;PP3	Uncertain significance	34.6	NOVEL	120125;21;646;2
27	GRIN2A	missense_variant	14	p.R1042K	0.2473	733	16	9858276	NA	NA	R1042	C	T	0	NM_000833.4	p.Arg1042Lys	c.3125G>A	NM_000833.4(GRIN2A):c.3125G>A(p.Arg1042Lys)	14	20	16	31	NA	NA	PM1;PM2	Uncertain significance	45.8	NOVEL	113570;12;366;1
27	NCOR1	synonymous_variant	12	p.R434=	0.2174	1197	17	16042372	NA	NA	R434	C	T	0	NM_006311.3	p.Arg434=	c.1302G>A	NM_006311.3(NCOR1):c.1302G>A(p.Arg434=)	25	29	16	30	NA	NA	PM2;BP4;BP7	Likely benign	63.8	NOVEL	80717;17;457;2
27	RPA1	intron_variant	3	c.85-5C>T	0.2251	312	17	1747209	rs770000047	NA	Intron3_variant	C	T	4.068e-06	NM_002945.3	NA	c.85-5C>T	NM_002945.3(RPA1):c.85-5C>T	5	2	18	12	NA	NA	NA	Uncertain significance	19.8	NOVEL	28604;5;179;2
27	GID4	splice_region_variant	4	p.G203D	0.1872	1047	17	17962183	NA	COSM4798504	Exon4_splice_site	G	A	0	NM_024052.4	p.Gly203Asp	c.608G>A	NM_024052.4(GID4):c.608G>A(p.Gly203Asp)	19	16	27	36	NA	NA	PM2;PP3	Uncertain significance	55.2	COSMIC	59435;24;375;2
27	NF1	synonymous_variant	33	p.L1490=	0.2427	1364	17	29587489	NA	NA	L1490	C	T	0	NM_000267.3	p.Leu1490=	c.4470C>T	NM_000267.3(NF1):c.4470C>T(p.Leu1490=)	32	25	18	37	NA	NA	PM2;BP4;BP7	Likely benign	70.2	NOVEL	697143;54;761;2
27	NF1	splice_region_variant	47	p.G2376R	0.2371	932	17	29670153	NA	NA	Exon47_splice_site	G	A	0	NM_000267.3	p.Gly2376Arg	c.7126G>A	NM_000267.3(NF1):c.7126G>A(p.Gly2376Arg)	14	37	14	27	NA	NA	PM1;PM2;PP3	Uncertain significance	57.4	NOVEL	355016;34;841;2
27	CDK12	missense_variant	1	p.S137F	0.253	1158	17	37618734	NA	NA	S137	C	T	0	NM_016507.3	p.Ser137Phe	c.410C>T	NM_016507.3(CDK12):c.410C>T(p.Ser137Phe)	22	44	15	50	NA	NA	PM2;PP3	Uncertain significance	76.2	NOVEL	128766;6;443;1
27	BRIP1	missense_variant	3	p.E45K	0.2338	1360	17	59937229	rs587781292	NA	E45	C	T	0	NM_032043.2	p.Glu45Lys	c.133G>A	NM_032043.2(BRIP1):c.133G>A(p.Glu45Lys)	24	37	20	35	NA	Uncertain_significance	PM1;PM2;PP3	Uncertain significance	72.6	NOVEL	119872;9;442;1
27	TP53	missense_variant	8	p.D281H	0.1038	790	17	7577097	NA	COSM1158315,COSM3388352,COSM2152580,COSM10943	D281	C	G	0	NM_000546.5	p.Asp281His	c.841G>C	NM_000546.5(TP53):c.841G>C(p.Asp281His)	6	14	7	14	NA	Likely_pathogenic	PM1;PM2;PP3;PP5	Likely pathogenic	24.2	COSMIC	406662;46;414;2
27	PIK3C3	missense_variant	13	p.T477I	0.284	595	18	39600615	NA	NA	T477	C	T	0	NM_002647.3	p.Thr477Ile	c.1430C>T	NM_002647.3(PIK3C3):c.1430C>T(p.Thr477Ile)	13	13	23	30	NA	NA	PM1;PM2;PP3	Uncertain significance	43.2	NOVEL	51543;4;355;1
27	SMAD2	missense_variant	11	p.R428K	0.3077	794	18	45368319	NA	COSM1388905	R428	C	T	0	NM_001003652.3	p.Arg428Lys	c.1283G>A	NM_001003652.3(SMAD2):c.1283G>A(p.Arg428Lys)	21	26	24	30	NA	NA	PM1;PM2;PP3	Uncertain significance	62.2	NOVEL	115099;10;454;1
27	BCL2	missense_variant	2	p.G41E	0.2614	769	18	60985778	NA	NA	G41	C	T	0	NM_000633.2	p.Gly41Glu	c.122G>A	NM_000633.2(BCL2):c.122G>A(p.Gly41Glu)	14	23	26	57	NA	NA	PM2;BP4	Uncertain significance	59.4	NOVEL	59877;8;224;2
27	SMARCA4	missense_variant	6	p.A290V	0.0805	261	19	11098351	rs763054014	NA	A290	C	T	1.267e-05	NM_001128849.1	p.Ala290Val	c.869C>T	NM_001128849.1(SMARCA4):c.869C>T(p.Ala290Val)	0	0	8	10	NA	NA	NA	Uncertain significance	6.8	NOVEL	51511;50;69;1
27	STK11	missense_variant	8	p.A316T	0.2004	504	19	1223009	NA	NA	A316	G	A	0	NM_000455.4	p.Ala316Thr	c.946G>A	NM_000455.4(STK11):c.946G>A(p.Ala316Thr)	7	9	16	29	NA	NA	PM1;PM2	Uncertain significance	29.6	NOVEL	183659;59;95;1
27	NOTCH3	intron_variant	27	c.4892-11C>T	0.2066	484	19	15281375	NA	NA	Intron27_variant	G	A	0	NM_000435.2	NA	c.4892-11C>T	NM_000435.2(NOTCH3):c.4892-11C>T	1	13	21	30	NA	NA	PM2	Uncertain significance	30	NOVEL	44529;7;69;1
27	PIK3R2	missense_variant	10	p.D384N	0.2101	652	19	18273817	NA	NA	D384	G	A	0	NM_005027.3	p.Asp384Asn	c.1150G>A	NM_005027.3(PIK3R2):c.1150G>A(p.Asp384Asn)	12	10	21	29	NA	NA	PM1;PM2	Uncertain significance	38.4	NOVEL	78231;7;320;1
27	DOT1L	missense_variant	24	p.D1027N	0.1276	439	19	2222247	NA	NA	D1027	G	A	0	NM_032482.2	p.Asp1027Asn	c.3079G>A	NM_032482.2(DOT1L):c.3079G>A(p.Asp1027Asn)	1	4	14	25	NA	NA	PM2;PP3	Uncertain significance	17.6	NOVEL	73004;7;777;2
27	MAP2K2	intron_variant	2	c.93-10del	0.0551	345	19	4117636	NA	COSM5364693,COSM5364692	Intron2_variant	AC	A	0	NM_030662.3	NA	c.93-10del	NM_030662.3(MAP2K2):c.93-10del	2	1	3	4	NA	NA	PM2	Uncertain significance	5.4	COSMIC	46844;133;46;1
27	CIC	missense_variant	10	p.G795E	0.3032	221	19	42795304	NA	NA	G795	G	A	0	NM_015125.4	p.Gly795Glu	c.2384G>A	NM_015125.4(CIC):c.2384G>A(p.Gly795Glu)	1	5	18	26	NA	NA	PM2;BP4	Uncertain significance	21	NOVEL	39560;1;4026;1
27	LRP1B	missense_variant	87	p.H4438Q	0.0662	816	2	141004665	NA	NA	H4438	A	T	0	NM_018557.2	p.His4438Gln	c.13314T>A	NM_018557.2(LRP1B):c.13314T>A(p.His4438Gln)	4	9	4	1	NA	NA	PM2	Uncertain significance	13.8	NOVEL	100527;15;353;2
27	LRP1B	missense_variant	87	p.K4435R	0.0717	892	2	141004675	NA	NA	K4435	T	C	0	NM_018557.2	p.Lys4435Arg	c.13304A>G	NM_018557.2(LRP1B):c.13304A>G(p.Lys4435Arg)	7	7	3	3	NA	NA	PM2;PP3	Uncertain significance	15	NOVEL	106045;11;517;2
27	LRP1B	missense_variant	82	p.V4195M	0.2192	634	2	141079589	NA	NA	V4195	C	T	0	NM_018557.2	p.Val4195Met	c.12583G>A	NM_018557.2(LRP1B):c.12583G>A(p.Val4195Met)	12	16	14	20	NA	NA	PM1;PM2;PP3	Uncertain significance	37.2	NOVEL	74518;11;249;2
27	LRP1B	missense_variant	53	p.M2811V	0.192	1617	2	141264455	NA	NA	M2811	T	C	0	NM_018557.2	p.Met2811Val	c.8431A>G	NM_018557.2(LRP1B):c.8431A>G(p.Met2811Val)	19	45	19	32	NA	NA	PM2	Uncertain significance	72.8	NOVEL	177252;38;524;2
27	ERBB4	missense_variant	28	p.L1209F	0.2788	972	2	212248642	NA	NA	L1209	G	A	0	NM_005235.2	p.Leu1209Phe	c.3625C>T	NM_005235.2(ERBB4):c.3625C>T(p.Leu1209Phe)	31	30	16	41	NA	NA	PM2;PP3	Uncertain significance	72.8	NOVEL	818479;142;643;1
27	ERBB4	splice_donor_variant	23	c.2866+1G>A	0.3	770	2	212288879	NA	NA	Exon23_splice_site	C	T	0	NM_005235.2	NA	c.2866+1G>A	NM_005235.2(ERBB4):c.2866+1G>A	18	24	20	35	NA	NA	PVS1;PM2;PP3	Pathogenic	56.2	NOVEL	631469;66;521;1
27	BARD1	synonymous_variant	7	p.L528=	0.2835	515	2	215617266	NA	NA	L528	G	A	0	NM_000465.3	p.Leu528=	c.1582C>T	NM_000465.3(BARD1):c.1582C>T(p.Leu528=)	8	15	26	27	NA	NA	PM2;BP4;BP7	Likely benign	41	NOVEL	84527;9;307;1
27	ALK	intron_variant	26	c.3938+18C>T	0.2459	423	2	29430019	NA	NA	Intron26_variant	G	A	0	NM_004304.4	NA	c.3938+18C>T	NM_004304.4(ALK):c.3938+18C>T	8	7	21	24	NA	NA	PM2	Uncertain significance	31	NOVEL	315498;26;281;2
27	ALK	missense_variant	12	p.P693L	0.5984	386	2	29474096	NA	NA	P693	GG	AA	0	NM_004304.4	p.Pro693Leu	c.2078_2079delinsTT	NM_004304.4(ALK):c.2078_2079delinsTT(p.Pro693Leu)	19	17	35	57	NA	NA	PM2;BP4;BP7	Likely benign	65	NOVEL	NA
27	MSH6	missense_variant	8	p.R1263H	0.0563	837	2	48033484	rs147852216	NA	R1263	G	A	0.0002	NM_000179.2	p.Arg1263His	c.3788G>A	NM_000179.2(MSH6):c.3788G>A(p.Arg1263His)	4	2	5	10	NA	Uncertain_significance	PM1;PM2;PP3	Uncertain significance	10.6	NOVEL	123945;52;464;3
27	FANCL	missense_variant	9	p.E250K	0.3424	917	2	58390596	NA	NA	E250	C	T	0	NM_018062.3	p.Glu250Lys	c.748G>A	NM_018062.3(FANCL):c.748G>A(p.Glu250Lys)	31	31	22	43	NA	NA	PM1;PM2;PP3	Uncertain significance	77.6	NOVEL	119383;13;326;1
27	REL	intron_variant	2	c.153+9C>T	0.2976	793	2	61118969	NA	NA	Intron2_variant	C	T	0	NM_002908.3	NA	c.153+9C>T	NM_002908.3(REL):c.153+9C>T	27	21	19	28	NA	NA	PM2	Uncertain significance	60.8	NOVEL	76914;6;290;2
27	XPO1	synonymous_variant	2	p.Q15=	0.3206	815	2	61760988	NA	NA	Q15	C	T	0	NM_003400.3	p.Gln15=	c.45G>A	NM_003400.3(XPO1):c.45G>A(p.Gln15=)	21	33	23	35	NA	NA	PM2;BP4;BP7	Likely benign	68.2	NOVEL	118142;32;461;2
27	SRC	missense_variant	8	p.L189F	0.2086	513	20	36024576	NA	NA	L189	C	T	0	NM_198291.2	p.Leu189Phe	c.565C>T	NM_198291.2(SRC):c.565C>T(p.Leu189Phe)	5	5	25	29	NA	NA	PM1;PM2;PP3	Uncertain significance	29.8	NOVEL	66065;2;8205;1
27	SMARCB1	missense_variant	7	p.D282N	0.0508	1731	22	24167460	NA	NA	D282	G	A	0	NM_003073.4	p.Asp282Asn	c.844G>A	NM_003073.4(SMARCB1):c.844G>A(p.Asp282Asn)	7	12	8	17	NA	NA	PM2;PP3	Uncertain significance	24.8	NOVEL	88878;15;227;2
27	CHEK2	missense_variant	6	p.A247T	0.1004	2849	22	29107950	NA	COSM1033068	A247	C	T	0	NM_007194.3	p.Ala247Thr	c.739G>A	NM_007194.3(CHEK2):c.739G>A(p.Ala247Thr)	25	32	19	34	NA	NA	PM1;PM2;PP3	Uncertain significance	68.8	NOVEL	128543;12;670;3
27	SOX10	missense_variant	2	p.P29L	0.084	381	22	38379706	NA	NA	P29	G	A	0	NM_006941.3	p.Pro29Leu	c.86C>T	NM_006941.3(SOX10):c.86C>T(p.Pro29Leu)	0	0	8	20	NA	NA	PM1;PM2;PP3	Uncertain significance	8.8	NOVEL	3905;0;751;0
27	EP300	missense_variant	3	p.M247I	0.0815	2135	22	41521879	NA	NA	M247	G	A	0	NM_001429.3	p.Met247Ile	c.741G>A	NM_001429.3(EP300):c.741G>A(p.Met247Ile)	14	22	8	27	NA	NA	PM2;PP3	Uncertain significance	41.8	NOVEL	97933;19;1480;6
27	SMARCB1	cn_amp	NA	cn_amp	4.67	0.264;1;26	22q11.23	22q11.23	NA	NA	CN_gain	9	8	NA	NM_003073.4	NA	cn_amp	cn_amp	NA	NA	NA	NA	NA	NA	NA	Uncertain significance	NA	NA	NA
27	CHEK2	cn_amp	NA	cn_amp	5.16	0.199;3;10,23,27	22q12.1	22q12.1	NA	NA	CN_gain	14	14	NA	NM_007194.3	NA	cn_amp	cn_amp	NA	NA	NA	NA	NA	NA	NA	Uncertain significance	NA	NA	NA
27	EWSR1	cn_amp	NA	cn_amp	5.17	0.245;14;11,12,12,12,18,26,26,28,29,29,30,34,37,40	22q12.2	22q12.2	NA	NA	CN_gain	14	14	NA	NM_013986.3	NA	cn_amp	cn_amp	NA	NA	NA	NA	NA	NA	NA	Uncertain significance	NA	NA	NA
27	NF2	cn_amp	NA	cn_amp	5.09	0.118;2;11,13	22q12.2	22q12.2	NA	NA	CN_gain	17	17	NA	NM_000268.3	NA	cn_amp	cn_amp	NA	NA	NA	NA	NA	NA	NA	Uncertain significance	NA	NA	NA
27	EP300	cn_amp	NA	cn_amp	4.69	0.254;10;16,17,25,26,26,27,28,29,29,30	22q13.2	22q13.2	NA	NA	CN_gain	31	30	NA	NM_001429.3	NA	cn_amp	cn_amp	NA	NA	NA	NA	NA	NA	NA	Uncertain significance	NA	NA	NA
27	GSK3B	splice_donor_variant	9	c.948+2T>C	0.0515	1205	3	119585435	NA	NA	Exon9_splice_site	A	G	0	NM_002093.3	NA	c.948+2T>C	NM_002093.3(GSK3B):c.948+2T>C	7	7	4	9	NA	NA	PVS1;PM2;PP3	Pathogenic	16.8	NOVEL	110460;16;379;1
27	RAF1	synonymous_variant	12	p.L433=	0.2977	766	3	12632370	NA	NA	L433	G	A	0	NM_002880.3	p.Leu433=	c.1297C>T	NM_002880.3(RAF1):c.1297C>T(p.Leu433=)	22	16	18	36	NA	NA	PM2;BP4;BP7	Likely benign	52.8	NOVEL	115131;15;476;2
27	EPHB1	missense_variant	3	p.Q201R	0.2135	946	3	134670691	NA	NA	Q201	A	G	0	NM_004441.4	p.Gln201Arg	c.602A>G	NM_004441.4(EPHB1):c.602A>G(p.Gln201Arg)	14	28	19	32	NA	NA	PM1;PM2	Uncertain significance	54.2	NOVEL	99835;18;466;2
27	FOXL2	missense_variant	1	p.A233T	0.2005	411	3	138664868	NA	NA	A233	C	T	0	NM_023067.3	p.Ala233Thr	c.697G>A	NM_023067.3(FOXL2):c.697G>A(p.Ala233Thr)	5	5	25	18	NA	NA	PM2;BP4	Uncertain significance	27.6	NOVEL	28118;2;3934;2
27	ATR	missense_variant	40	p.P2285S	0.2193	1131	3	142185210	NA	NA	P2285	G	A	0	NM_001184.3	p.Pro2285Ser	c.6853C>T	NM_001184.3(ATR):c.6853C>T(p.Pro2285Ser)	22	27	24	20	NA	NA	PM1;PM2;PP3	Uncertain significance	62	NOVEL	166068;21;435;2
27	ATR	missense_variant	29	p.G1688E	0.2247	730	3	142224114	NA	NA	G1688	C	T	0	NM_001184.3	p.Gly1688Glu	c.5063G>A	NM_001184.3(ATR):c.5063G>A(p.Gly1688Glu)	10	25	13	27	NA	NA	PM1;PM2;PP3	Uncertain significance	43.2	NOVEL	88555;9;326;2
27	MLH1	missense_variant	2	p.S44F	0.3235	779	3	37038124	rs63751109	NA	S44	C	T	0	NM_000249.3	p.Ser44Phe	c.131C>T	NM_000249.3(MLH1):c.131C>T(p.Ser44Phe)	21	29	17	27	NA	Pathogenic	PM1;PM2;PP3;PP5	Likely pathogenic	59.8	NOVEL	103509;3;484;1
27	MLH1	stop_gained	13	p.Q516*	0.3053	701	3	37070411	NA	NA	LOF	C	T	0	NM_000249.3	p.Gln516*	c.1546C>T	NM_000249.3(MLH1):c.1546C>T(p.Gln516*)	24	20	21	30	NA	NA	PVS1;PM2;PP3	Pathogenic	58.6	NOVEL	109049;24;508;2
27	PARP3	synonymous_variant	2	p.R31=	0.2683	82	3	51977443	rs751146192	NA	R31	G	A	4.315e-06	NM_001003931.3	p.Arg31=	c.93G>A	NM_001003931.3(PARP3):c.93G>A(p.Arg31=)	1	0	5	6	NA	NA	BP4;BP7	Likely benign	5.2	NOVEL	8082;2;73;2
27	BAP1	missense_variant	13	p.D536N	0.1955	404	3	52437555	NA	NA	D536	C	T	4.063e-06	NM_004656.3	p.Asp536Asn	c.1606G>A	NM_004656.3(BAP1):c.1606G>A(p.Asp536Asn)	5	10	10	25	NA	NA	PM1;PP3	Uncertain significance	24	NOVEL	82681;14;635;2
27	PBRM1	stop_gained	17	p.K650*	0.6283	651	3	52643948	NA	NA	LOF	T	A	0	NM_018313.4	p.Lys650*	c.1948A>T	NM_018313.4(PBRM1):c.1948A>T(p.Lys650*)	24	55	40	78	NA	NA	PVS1;PM2;PP3	Pathogenic	107.6	NOVEL	507769;11;1312;1
27	TET2	missense_variant	3	p.D905N	0.2184	1351	4	106157812	NA	NA	D905	G	A	0	NM_001127208.2	p.Asp905Asn	c.2713G>A	NM_001127208.2(TET2):c.2713G>A(p.Asp905Asn)	18	38	21	40	NA	NA	PM2;PP3	Uncertain significance	69	NOVEL	154263;2;734;1
27	FGFR3	missense_variant	12	p.S524C	0.0345	1391	4	1807322	NA	NA	S524	C	G	0	NM_000142.4	p.Ser524Cys	c.1571C>G	NM_000142.4(FGFR3):c.1571C>G(p.Ser524Cys)	2	4	4	18	NA	NA	PM1;PM2;PP3	Uncertain significance	11.2	NOVEL	58625;5;951;1
27	KIT	synonymous_variant	11	p.E561=	0.2166	1145	4	55593617	NA	COSM1265	E561	G	A	0	NM_000222.2	p.Glu561=	c.1683G>A	NM_000222.2(KIT):c.1683G>A(p.Glu561=)	21	28	16	41	NA	NA	PM2;BP4;BP7	Likely benign	61.2	COSMIC	606408;72;528;2
27	RAD50	missense_variant	8	p.S373F	0.3008	1087	5	131924445	NA	NA	S373	C	T	0	NM_005732.3	p.Ser373Phe	c.1118C>T	NM_005732.3(RAD50):c.1118C>T(p.Ser373Phe)	26	39	17	28	NA	NA	PM2;PP3	Uncertain significance	73	NOVEL	119991;7;454;1
27	CSF1R	synonymous_variant	10	p.A521=	0.2327	245	5	149447841	NA	NA	A521	G	A	0	NM_001288705.1	p.Ala521=	c.1563C>T	NM_001288705.1(CSF1R):c.1563C>T(p.Ala521=)	3	4	11	25	NA	NA	PM2;BP4;BP7	Likely benign	17.8	NOVEL	40011;6;151;1
27	PDGFRB	missense_variant	16	p.P780L	0.5735	408	5	149501448	NA	COSM5609805	P780	G	A	0	NM_002609.3	p.Pro780Leu	c.2339C>T	NM_002609.3(PDGFRB):c.2339C>T(p.Pro780Leu)	20	15	37	47	NA	NA	PM1;PM2;PP2;PP3	Likely pathogenic	63.6	NOVEL	64018;8;739;1
27	PDGFRB	synonymous_variant	14	p.L652=	0.2451	359	5	149503882	NA	NA	L652	G	A	0	NM_002609.3	p.Leu652=	c.1954C>T	NM_002609.3(PDGFRB):c.1954C>T(p.Leu652=)	10	5	17	23	NA	NA	PM2;BP4;BP7	Likely benign	28.8	NOVEL	52904;5;170;1
27	RICTOR	missense_variant	33	p.P1421S	0.1711	1800	5	38947491	NA	COSM5610505,COSM5610504	P1421	G	A	0	NM_001285439.1	p.Pro1421Ser	c.4261C>T	NM_001285439.1(RICTOR):c.4261C>T(p.Pro1421Ser)	24	32	20	33	NA	NA	PM2;PP3	Uncertain significance	68.2	NOVEL	185953;15;582;1
27	PRDM1	missense_variant	5	p.K582R	0.0496	826	6	106553780	NA	NA	K582	A	G	0	NM_001198.3	p.Lys582Arg	c.1745A>G	NM_001198.3(PRDM1):c.1745A>G(p.Lys582Arg)	5	3	3	9	NA	NA	PM1;PM2;PP3	Uncertain significance	11	NOVEL	96585;14;198;1
27	ROS1	synonymous_variant	41	p.P2161=	0.2228	799	6	117630043	NA	NA	P2161	A	T	0	NM_002944.2	p.Pro2161=	c.6483T>A	NM_002944.2(ROS1):c.6483T>A(p.Pro2161=)	17	12	21	32	NA	NA	PM2;BP4;BP7	Likely benign	45.6	NOVEL	553077;109;273;2
27	TNFAIP3	missense_variant	7	p.Q593K	0.0358	922	6	138200359	NA	NA	Q593	C	A	0	NM_001270507.1	p.Gln593Lys	c.1777C>A	NM_001270507.1(TNFAIP3):c.1777C>A(p.Gln593Lys)	3	2	3	9	NA	NA	PM2	Uncertain significance	8.2	NOVEL	142847;12;407;2
27	ESR1	synonymous_variant	2	p.R151=	0.2331	605	6	152163732	NA	NA	R151	G	A	0	NM_000125.3	p.Arg151=	c.453G>A	NM_000125.3(ESR1):c.453G>A(p.Arg151=)	17	9	16	25	NA	NA	PM2;BP4	Uncertain significance	38.8	NOVEL	70190;34;943;4
27	DAXX	intron_variant	2	c.243+11G>A	0.1609	609	6	33289485	NA	NA	Intron2_variant	C	T	0	NM_001141970.1	NA	c.243+11G>A	NM_001141970.1(DAXX):c.243+11G>A	6	11	13	30	NA	NA	PM2	Uncertain significance	28.6	NOVEL	53233;2;236;2
27	CCND3	missense_variant	1	p.E36K	0.2124	226	6	41909282	NA	NA	E36	C	T	0	NM_001760.4	p.Glu36Lys	c.106G>A	NM_001760.4(CCND3):c.106G>A(p.Glu36Lys)	2	4	15	10	NA	NA	PM1;PM2;PP3	Uncertain significance	16.2	NOVEL	19368;2;74;2
27	MET	splice_region_variant	14	p.D963N	0.2361	1813	7	116411708	NA	NA	Exon14_splice_site	G	A	0	NM_000245.3	p.Asp963Asn	c.2887G>A	NM_000245.3(MET):c.2887G>A(p.Asp963Asn)	29	55	27	38	NA	NA	PM2;PP3	Uncertain significance	96.8	NOVEL	752381;41;611;1
27	BRAF	missense_variant	10	p.P402L	0.2419	931	7	140482930	NA	NA	P402	G	A	5.798e-05	NM_004333.4	p.Pro402Leu	c.1205C>T	NM_004333.4(BRAF):c.1205C>T(p.Pro402Leu)	17	16	30	32	NA	NA	PM2;PP3	Uncertain significance	54.2	NOVEL	99507;14;415;2
27	CARD11	missense_variant	8	p.E359K	0.17	894	7	2977609	NA	COSM1089002	E359	C	T	0	NM_032415.5	p.Glu359Lys	c.1075G>A	NM_032415.5(CARD11):c.1075G>A(p.Glu359Lys)	10	16	12	46	NA	NA	PM2;PP3	Uncertain significance	39.2	NOVEL	106355;11;180;2
27	CARD11	intron_variant	4	c.221-13G>A	0.1585	1117	7	2985603	rs769542558	NA	Intron4_variant	C	T	1.628e-05	NM_032415.5	NA	c.221-13G>A	NM_032415.5(CARD11):c.221-13G>A	20	18	16	18	NA	NA	NA	Uncertain significance	47.6	NOVEL	84521;8;172;1
27	INHBA	missense_variant	3	p.T172I	0.1471	870	7	41730014	NA	COSM5609154	T172	G	A	0	NM_002192.3	p.Thr172Ile	c.515C>T	NM_002192.3(INHBA):c.515C>T(p.Thr172Ile)	6	9	30	31	NA	NA	PM1;PM2;PP3	Uncertain significance	37.4	NOVEL	102354;12;376;1
27	INHBA	missense_variant	2	p.E104D	0.1458	1126	7	41739661	NA	NA	E104	C	A	0	NM_002192.3	p.Glu104Asp	c.312G>T	NM_002192.3(INHBA):c.312G>T(p.Glu104Asp)	15	17	10	27	NA	NA	PM1;PM2;PP3	Uncertain significance	40	NOVEL	138257;24;322;1
27	EGFR	synonymous_variant	18	p.F723=	0.1558	385	7	55241721	rs370590012	COSM26128	F723	C	T	0.0002	NM_005228.3	p.Phe723=	c.2169C>T	NM_005228.3(EGFR):c.2169C>T(p.Phe723=)	2	5	15	20	NA	NA	PM2;BP4;BP7	Likely benign	19	COSMIC	251306;66;114;1
27	TRRAP	synonymous_variant	39	p.N1853=	0.2435	386	7	98550906	NA	NA	N1853	C	T	0	NM_001244580.1	p.Asn1853=	c.5559C>T	NM_001244580.1(TRRAP):c.5559C>T(p.Asn1853=)	8	5	16	24	NA	NA	PM2;BP4;BP7	Likely benign	26.4	NOVEL	112148;14;146;1
27	TRRAP	synonymous_variant	62	p.G3176=	0.0782	716	7	98586514	rs372255507	COSM2866823,COSM2866824	G3176	C	T	0.0001	NM_001244580.1	p.Gly3176=	c.9528C>T	NM_001244580.1(TRRAP):c.9528C>T(p.Gly3176=)	4	6	7	12	NA	NA	BP4;BP7	Likely benign	15.4	NOVEL	82792;24;297;2
27	ADGRA2	synonymous_variant	17	p.R867=	0.2128	235	8	37697728	NA	NA	R867	G	A	0	NM_032777.9	p.Arg867=	c.2601G>A	NM_032777.9(ADGRA2):c.2601G>A(p.Arg867=)	1	3	19	13	NA	NA	PM2;BP4;BP7	Likely benign	17.4	NOVEL	66481;7;134;1
27	ABL1	intron_variant	1	c.79+7C>T	0.2996	227	9	133710919	rs746984089	NA	Intron1_variant	C	T	0	NM_005157.5	NA	c.79+7C>T	NM_005157.5(ABL1):c.79+7C>T	3	4	21	19	NA	NA	PM2	Uncertain significance	22.6	NOVEL	20363;4;65;2
27	TSC1	missense_variant	5	p.S91L	0.277	1137	9	135801065	rs118203361	NA	S91	G	A	4.063e-06	NM_000368.4	p.Ser91Leu	c.272C>T	NM_000368.4(TSC1):c.272C>T(p.Ser91Leu)	29	34	22	25	NA	NA	PM1;PP3	Uncertain significance	74.4	NOVEL	141770;44;492;2
27	NOTCH1	synonymous_variant	30	p.L1834=	0.2998	477	9	139396338	rs73668312	NA	L1834	G	A	0.0007	NM_017617.4	p.Leu1834=	c.5500C>T	NM_017617.4(NOTCH1):c.5500C>T(p.Leu1834=)	12	11	18	42	NA	Likely_benign	BP4;BP6;BP7	Likely benign	40	NOVEL	43261;1;205;1
27	NOTCH1	synonymous_variant	4	p.C204=	0.037	541	9	139417432	NA	NA	C204	G	A	1.933e-05	NM_017617.4	p.Cys204=	c.612C>T	NM_017617.4(NOTCH1):c.612C>T(p.Cys204=)	1	3	6	3	NA	NA	BP4;BP7	Likely benign	7.6	NOVEL	35201;20;115;1
27	CDKN2B	missense_variant	2	p.E71K	0.2604	384	9	22006192	NA	NA	E71	C	T	4.316e-06	NM_004936.3	p.Glu71Lys	c.211G>A	NM_004936.3(CDKN2B):c.211G>A(p.Glu71Lys)	3	8	21	38	NA	NA	PM1;PP3	Uncertain significance	29.6	NOVEL	63819;3;644;1
27	FANCG	missense_variant	3	p.A62S	0.2673	434	9	35078725	NA	NA	A62	C	A	0	NM_004629.1	p.Ala62Ser	c.184G>T	NM_004629.1(FANCG):c.184G>T(p.Ala62Ser)	3	10	23	42	NA	NA	PM2;PP3	Uncertain significance	33.2	NOVEL	61022;6;233;1
27	PAX5	missense_variant	5	p.S171N	0.2906	906	9	37002737	NA	NA	S171	C	T	0	NM_016734.2	p.Ser171Asn	c.512G>A	NM_016734.2(PAX5):c.512G>A(p.Ser171Asn)	28	28	23	68	NA	NA	PM1;PM2;PP3	Uncertain significance	77.8	NOVEL	65958;9;268;1
27	NTRK2	synonymous_variant	13	p.L431=	0.2628	1073	9	87359985	NA	NA	L431	C	T	0	NM_006180.4	p.Leu431=	c.1293C>T	NM_006180.4(NTRK2):c.1293C>T(p.Leu431=)	29	26	23	27	NA	NA	PM2;BP4;BP7	Likely benign	69	NOVEL	138792;6;2106;2
27	SYK	missense_variant	13	p.G588E	0.2473	1019	9	93650837	NA	NA	G588	G	A	0	NM_001174167.2	p.Gly588Glu	c.1763G>A	NM_001174167.2(SYK):c.1763G>A(p.Gly588Glu)	18	38	19	37	NA	NA	PM1;PM2;PP3	Uncertain significance	67.2	NOVEL	123341;18;732;2
27	CRLF2	missense_variant	5	p.E213K	0.0713	479	X	1317428	rs200254974	NA	E213	C	T	0.0006	NM_022148.3	p.Glu213Lys	c.637G>A	NM_022148.3(CRLF2):c.637G>A(p.Glu213Lys)	3	2	7	0	NA	not_provided	NA	Uncertain significance	8.8	NOVEL	117635;16;919;2
27	CRLF2	synonymous_variant	5	p.Q164=	0.3143	175	X	1317573	NA	NA	Q164	C	T	4.16e-06	NM_022148.3	p.Gln164=	c.492G>A	NM_022148.3(CRLF2):c.492G>A(p.Gln164=)	4	3	6	5	NA	NA	BP4;BP7	Likely benign	11	NOVEL	42362;1;2383;1
27	CRLF2	missense_variant	4	p.D132N	0.2764	938	X	1321361	rs763768038	NA	D132	C	T	0.0004	NM_022148.3	p.Asp132Asn	c.394G>A	NM_022148.3(CRLF2):c.394G>A(p.Asp132Asn)	21	31	18	46	NA	NA	PM1;BP4	Uncertain significance	65.8	NOVEL	140978;4;406;1
27	BCOR	synonymous_variant	4	p.Q348=	0.2315	407	X	39933555	NA	NA	Q348	C	T	0	NM_001123383.1	p.Gln348=	c.1044G>A	NM_001123383.1(BCOR):c.1044G>A(p.Gln348=)	5	14	8	30	NA	NA	PM2;BP4;BP7	Likely benign	27	NOVEL	47890;15;157;1
27	KDM6A	synonymous_variant	27	p.V1320=	0.3408	719	X	44950035	NA	COSM2965469,COSM2965470,COSM4109567	V1320	A	G	0	NM_001291415.1	p.Val1320=	c.3960A>G	NM_001291415.1(KDM6A):c.3960A>G(p.Val1320=)	26	17	21	39	NA	NA	PM2;BP4;BP7	Likely benign	60	NOVEL	101594;13;259;2
27	AR	missense_variant	1	p.P505H	0.3701	310	X	66766502	NA	NA	P505	C	A	0	NM_000044.3	p.Pro505His	c.1514C>A	NM_000044.3(AR):c.1514C>A(p.Pro505His)	14	4	25	13	NA	NA	PM2;PP3	Uncertain significance	34.8	NOVEL	36032;2;2492;2
28	ARID1A	frameshift_variant	14	p.V1185fs	0.1476	908	1	27099315	NA	NA	LOF	AGTTGG	A	0	NM_006015.4	p.Val1185fs	c.3554_3558del	NM_006015.4(ARID1A):c.3554_3558del(p.Val1185fs)	5	18	16	36	NA	NA	PVS1;PM2	Likely pathogenic	36.2	NOVEL	NA
28	TP53	stop_gained	8	p.R306*	0.2473	643	17	7577022	rs121913344	COSM1640820,COSM10663,COSM3388168,COSM99947	LOF	G	A	0	NM_000546.5	p.Arg306*	c.916C>T	NM_000546.5(TP53):c.916C>T(p.Arg306*)	16	16	16	19	NA	Pathogenic;Likely_pathogenic	PVS1;PM2;PP3;PP5	Pathogenic	42.2	COSMIC	466553;189;402;3
28	LRP1B	missense_variant	21	p.D1081Y	0.2111	1525	2	141680612	NA	COSM3117508	D1081	C	A	0	NM_018557.2	p.Asp1081Tyr	c.3241G>T	NM_018557.2(LRP1B):c.3241G>T(p.Asp1081Tyr)	28	24	27	44	NA	NA	PM1;PM2;PP3	Uncertain significance	72.2	NOVEL	145478;21;400;2
28	ATR	missense_variant	3	p.E54K	0.2367	824	3	142285095	NA	NA	E54	C	T	0	NM_001184.3	p.Glu54Lys	c.160G>A	NM_001184.3(ATR):c.160G>A(p.Glu54Lys)	12	26	16	33	NA	NA	PM2;PP3	Uncertain significance	49	NOVEL	100400;4;346;1
28	PTCH1	frameshift_variant	18	p.L1048fs	0.1518	626	9	98220321	NA	NA	LOF	GA	G	0	NM_000264.3	p.Leu1048fs	c.3141del	NM_000264.3(PTCH1):c.3141del(p.Leu1048fs)	4	8	19	25	NA	NA	PVS1;PM2	Likely pathogenic	26.8	NOVEL	264994;14;216;2
29	XRCC3	missense_variant	8	p.P272T	0.491	218	14	104165477	NA	NA	P272	G	T	0	NM_001100118.1	p.Pro272Thr	c.814C>A	NM_001100118.1(XRCC3):c.814C>A(p.Pro272Thr)	6	7	22	41	0	-1		uncertain
29	TBX3	synonymous_variant	7	p.T577=	0.254	437	12	115112009	NA	NA	LOF	G	C	0.0006	NM_016569.3	p.Thr577=	c.1731C>G	NM_016569.3(TBX3):c.1731C>G(p.Thr577=)	4	15	18	40	-1	-1	LOW.synonymous_variant	Likely Benign
29	TBX3	synonymous_variant	6	p.A357=	0.217	360	12	115114146	NA	NA	LOF	G	A	0.0002	NM_016569.3	p.Ala357=	c.1071C>T	NM_016569.3(TBX3):c.1071C>T(p.Ala357=)	7	6	11	21	-1	-1	LOW.synonymous_variant	Likely Benign
29	CBL	missense_variant	7	p.T356S	0.273	882	11	119148525	NA	NA	T356	A	T	0	NM_005188.3	p.Thr356Ser	c.1066A>T	NM_005188.3(CBL):c.1066A>T(p.Thr356Ser)	19	28	12	32	1	-1		uncertain
29	SMARCD1	cn_amp	NA	cn_amp	9.05	NA	12q13.12	12q13.12	NA	NA	CN_gain	17	17	NA	NA	NA	NA	cn_amp	NA	NA	NA	NA	NA	NA	NA	NA
29	CDK4	cn_amp	NA	cn_amp	12.71	NA	12q14.1	12q14.1	NA	NA	CN_gain	14	14	NA	NA	NA	NA	cn_amp	NA	NA	NA	NA	NA	NA	NA	NA
29	MDM2	cn_amp	NA	cn_amp	12.44	NA	12q15	12q15	NA	NA	CN_gain	14	14	NA	NA	NA	NA	cn_amp	NA	NA	NA	NA	NA	NA	NA	NA
29	EPHB1	synonymous_variant	8	p.A548=	0.514	738	3	134884868	NA	NA	LOF	C	A	0	NM_004441.4	p.Ala548=	c.1644C>A	NM_004441.4(EPHB1):c.1644C>A(p.Ala548=)	24	47	36	70	-1	-1	LOW.synonymous_variant	Likely Benign
29	TNFAIP3	synonymous_variant	7	p.A447=	0.551	566	6	138199923	NA	COSM4420782	LOF	G	A	0.0001	NM_001270507.1	p.Ala447=	c.1341G>A	NM_001270507.1(TNFAIP3):c.1341G>A(p.Ala447=)	10	60	25	74	-1	-1	LOW.synonymous_variant	Likely Benign
29	LRP1B	missense_variant	27	p.P1521R	0.346	1175	2	141625176	NA	NA	P1521	G	C	0	NM_018557.2	p.Pro1521Arg	c.4562C>G	NM_018557.2(LRP1B):c.4562C>G(p.Pro1521Arg)	37	45	23	33	1	-1		uncertain
29	FLT4	synonymous_variant	13	p.P645=	0.499	715	5	180048627	NA	NA	LOF	G	A	0	NM_182925.4	p.Pro645=	c.1935C>T	NM_182925.4(FLT4):c.1935C>T(p.Pro645=)	23	30	74	113	-1	-1	LOW.synonymous_variant	Likely Benign
29	SOX10	cn_amp	NA	cn_amp	14.08	NA	22q13.1	22q13.1	NA	NA	CN_gain	14	14	NA	NA	NA	NA	cn_amp	NA	NA	NA	NA	NA	NA	NA	NA
29	RICTOR	missense_variant	22	p.S690F	0.083	3807	5	38959406	NA	NA	S690	G	A	0	NM_001285439.1	p.Ser690Phe	c.2069C>T	NM_001285439.1(RICTOR):c.2069C>T(p.Ser690Phe)	21	39	33	65	1	-1		uncertain
29	MAP2K2	missense_variant	3	p.I107N	0.308	322	19	4110637	NA	NA	I107	A	T	0	NM_030662.3	p.Ile107Asn	c.320T>A	NM_030662.3(MAP2K2):c.320T>A(p.Ile107Asn)	6	8	9	28	1	-1		uncertain
29	RAD54L	missense_variant	10	p.N343D	0.255	1133	1	46733266	NA	NA	N343	A	G	0	NM_001142548.1	p.Asn343Asp	c.1027A>G	NM_001142548.1(RAD54L):c.1027A>G(p.Asn343Asp)	23	35	10	38	2	-1		uncertain
29	KDR	missense_variant	12	p.V536F	0.324	894	4	55972038	NA	NA	V536	C	A	0	NM_002253.2	p.Val536Phe	c.1606G>T	NM_002253.2(KDR):c.1606G>T(p.Val536Phe)	25	32	17	36	1	-1		uncertain
29	RICTOR	cn_amp	NA	cn_amp	16.55	NA	5p13.1	5p13.1	NA	NA	CN_gain	50	50	NA	NA	NA	NA	cn_amp	NA	NA	NA	NA	NA	NA	NA	NA
29	IL7R	cn_amp	NA	cn_amp	3.54	NA	5p13.2	5p13.2	NA	NA	CN_gain	11	11	NA	NA	NA	NA	cn_amp	NA	NA	NA	NA	NA	NA	NA	NA
30	TP53	missense_variant	7	p.R248W	0.2522	456	17	7577539	rs121912651	COSM10656,COSM120007,COSM120006,COSM120005,COSM1640831,COSM3388183	R248	G	A	4.061e-06	NM_000546.5	p.Arg248Trp	c.742C>T	NM_000546.5(TP53):c.742C>T(p.Arg248Trp)	6	9	21	34	NA	Pathogenic;other;Likely_pathogenic	PM1;PM2;PP3;PP5	Likely pathogenic	32.6	HOT	300735;44;175;2
30	IKBKE	cn_amp	NA	cn_amp	12.82	NA;0;NA	1q32.1	1q32.1	NA	NA	CN_gain	19	19	NA	NM_014002.3	NA	cn_amp	cn_amp	NA	NA	NA	NA	NA	NA	NA	Uncertain significance	NA	NA	NA
30	BRAF	missense_variant	15	p.V600E	0.2602	1126	7	140453136	rs113488022	COSM476	V600	A	T	4.065e-06	NM_004333.4	p.Val600Glu	c.1799T>A	NM_004333.4(BRAF):c.1799T>A(p.Val600Glu)	28	26	25	44	NA	Pathogenic;Likely_pathogenic	PM1;PM2;PP3;PP5	Likely pathogenic	72.6	HOT	515759;84;516;2
31	BRAF	missense_variant	15	p.V600E	0.314	859	7	140453136	rs113488022	COSM476	V600	A	T	0	NM_004333.4	p.Val600Glu	c.1799T>A	NM_004333.4(BRAF):c.1799T>A(p.Val600Glu)	17	39	28	50	2	5|5|5|5|5|5|5|5	ClinVar=5	Pathogenic
31	MITF	cn_amp	NA	cn_amp	4	NA	3p13	3p13	NA	NA	CN_gain	19	19	NA	NA	NA	NA	cn_amp	NA	NA	NA	NA	NA	NA	NA	NA
32	NOTCH1	missense_variant	9	p.E515K	0.431	211	9	139411736	NA	NA	E515	C	T	0	NM_017617.4	p.Glu515Lys	c.1543G>A	NM_017617.4(NOTCH1):c.1543G>A(p.Glu515Lys)	2	2	27	40	2	-1		uncertain
32	BRCA2	cn_amp	NA	cn_amp	3.04	NA	13q13.1	13q13.1	NA	NA	CN_gain	96	64	NA	NA	NA	NA	cn_amp	NA	NA	NA	NA	NA	NA	NA	NA
32	BRAF	missense_variant	15	p.V600E	0.379	832	7	140453136	rs113488022	COSM476	V600	A	T	0	NM_004333.4	p.Val600Glu	c.1799T>A	NM_004333.4(BRAF):c.1799T>A(p.Val600Glu)	18	25	57	86	2	5|5|5|5|5|5|5|5	ClinVar=5	Pathogenic
32	IKBKE	cn_amp	NA	cn_amp	3.26	NA	1q32.1	1q32.1	NA	NA	CN_gain	21	14	NA	NA	NA	NA	cn_amp	NA	NA	NA	NA	NA	NA	NA	NA
32	MDM4	cn_amp	NA	cn_amp	3.74	NA	1q32.1	1q32.1	NA	NA	CN_gain	13	12	NA	NA	NA	NA	cn_amp	NA	NA	NA	NA	NA	NA	NA	NA
32	CTNNB1	missense_variant	3	p.I35T	0.363	1131	3	41266107	NA	COSM13168	I35	T	C	0	NM_001904.3	p.Ile35Thr	c.104T>C	NM_001904.3(CTNNB1):c.104T>C(p.Ile35Thr)	32	30	75	97	2	-1		uncertain
32	GNA13	missense_variant	2	p.R140K	0.511	1472	17	63049711	NA	NA	R140	C	T	0	NM_006572.5	p.Arg140Lys	c.419G>A	NM_006572.5(GNA13):c.419G>A(p.Arg140Lys)	52	78	100	183	2	-1		uncertain
32	FANCE	cn_amp	NA	cn_amp	3.79	NA	6p21.31	6p21.31	NA	NA	CN_gain	13	12	NA	NA	NA	NA	cn_amp	NA	NA	NA	NA	NA	NA	NA	NA
32	DAXX	cn_amp	NA	cn_amp	3.2	NA	6p21.32	6p21.32	NA	NA	CN_gain	18	11	NA	NA	NA	NA	cn_amp	NA	NA	NA	NA	NA	NA	NA	NA
32	PRKDC	cn_amp	NA	cn_amp	3.22	NA	8q11.21	8q11.21	NA	NA	CN_gain	99	60	NA	NA	NA	NA	cn_amp	NA	NA	NA	NA	NA	NA	NA	NA
32	NBN	cn_amp	NA	cn_amp	3.34	NA	8q21.3	8q21.3	NA	NA	CN_gain	22	19	NA	NA	NA	NA	cn_amp	NA	NA	NA	NA	NA	NA	NA	NA
32	MYC	cn_amp	NA	cn_amp	4.12	NA	8q24.21	8q24.21	NA	NA	CN_gain	12	11	NA	NA	NA	NA	cn_amp	NA	NA	NA	NA	NA	NA	NA	NA
33	FAM46C	missense_variant	2	p.G37R	0.2949	1119	1	118165599	rs779398843	NA	G37	G	A	2.031e-05	NM_017709.3	p.Gly37Arg	c.109G>A	NM_017709.3(FAM46C):c.109G>A(p.Gly37Arg)	28	41	34	61	NA	NA	PM1;PP3	Uncertain significance	93.4	NOVEL	104095;35;259;2
33	PTEN	splice_donor_variant	5	c.492+2T>A	0.4602	1056	10	89693010	NA	COSM5980	Exon5_splice_site	T	A	0	NM_000314.6	NA	c.492+2T>A	NM_000314.6(PTEN):c.492+2T>A	31	63	33	63	NA	NA	PVS1;PM2;PP3	Pathogenic	113.8	NOVEL	365629;43;511;2
33	CIC	missense_variant	20	p.P1536S	0.3191	257	19	42799122	NA	NA	P1536	C	T	0	NM_015125.4	p.Pro1536Ser	c.4606C>T	NM_015125.4(CIC):c.4606C>T(p.Pro1536Ser)	2	9	9	40	NA	NA	PM2;PP3	Uncertain significance	22.6	NOVEL	23442;1;380;1
33	SOX10	intron_variant	3	c.697+10G>A	0.2513	191	22	38373864	NA	NA	Intron3_variant	C	T	0	NM_006941.3	NA	c.697+10G>A	NM_006941.3(SOX10):c.697+10G>A	0	2	12	24	NA	NA	PM2	Uncertain significance	13.6	NOVEL	8343;1;215;1
33	BRAF	missense_variant	15	p.V600E	0.499	1437	7	140453136	rs113488022	COSM476	V600	A	T	4.065e-06	NM_004333.4	p.Val600Glu	c.1799T>A	NM_004333.4(BRAF):c.1799T>A(p.Val600Glu)	48	82	69	135	NA	Pathogenic;Likely_pathogenic	PM1;PM2;PP3;PP5	Likely pathogenic	182	HOT	515759;84;516;2
34	PTEN	frameshift_variant	8	p.C296fs	0.4633	341	10	89720735	NA	NA	LOF	TG	T	0	NM_000314.6	p.Cys296fs	c.887del	NM_000314.6(PTEN):c.887del(p.Cys296fs)	14	9	4	5	NA	NA	PVS1;PM2	Likely pathogenic	24.6	NOVEL	374328;1;13361;1
34	ERBB3	synonymous_variant	9	p.T366=	0.3916	1499	12	56482641	rs747748100	NA	T366	C	T	0.0005	NM_001982.3	p.Thr366=	c.1098C>T	NM_001982.3(ERBB3):c.1098C>T(p.Thr366=)	44	20	20	7	NA	NA	PM2;BP4;BP7	Likely benign	73.4	NOVEL	121497;51;498;4
34	BRAF	missense_variant	15	p.V600E	0.4195	1013	7	140453136	rs113488022	COSM476	V600	A	T	4.065e-06	NM_004333.4	p.Val600Glu	c.1799T>A	NM_004333.4(BRAF):c.1799T>A(p.Val600Glu)	41	13	12	3	NA	Pathogenic;Likely_pathogenic	PM1;PM2;PP3;PP5	Likely pathogenic	59.2	HOT	515759;84;516;2
35	PARP1	missense_variant	2	p.R65W	0.3359	637	1	226590008	rs377491451	NA	R65	G	A	0.0002	NM_001618.3	p.Arg65Trp	c.193C>T	NM_001618.3(PARP1):c.193C>T(p.Arg65Trp)	18	5	47	56	NA	NA	PM1;PP3	Uncertain significance	61.4	NOVEL	53855;20;332;2
35	TP53	missense_variant	8	p.R273C	0.4312	269	17	7577121	rs121913343	COSM1645518,COSM3355991,COSM99933,COSM10659	R273	G	A	5.805e-05	NM_000546.5	p.Arg273Cys	c.817C>T	NM_000546.5(TP53):c.817C>T(p.Arg273Cys)	4	7	25	45	NA	Pathogenic;Uncertain_significance;other;not_provided;Likely_pathogenic	PM1;PM2;PP3;PP5	Likely pathogenic	33.6	HOT	354697;214;239;2
35	SMAD4	missense_variant	9	p.R361C	0.6895	963	18	48591918	rs80338963	COSM14140	R361	C	T	0	NM_005359.5	p.Arg361Cys	c.1081C>T	NM_005359.5(SMAD4):c.1081C>T(p.Arg361Cys)	49	55	99	133	NA	Pathogenic;not_provided;Likely_pathogenic	PM1;PM2;PP3;PP5	Likely pathogenic	179	COSMIC	763177;140;390;2
35	PIK3CA	disruptive_inframe_deletion	2	p.G106_R108del	0.2846	986	3	178916928	NA	COSM445992,COSM29641,COSM445993	Exon2_inframe_del	AGGCAACCGT	A	0	NM_006218.3	p.Gly106_Arg108del	c.317_325del	NM_006218.3(PIK3CA):c.317_325del(p.Gly106_Arg108del)	13	40	36	80	NA	NA	PM2	Uncertain significance	82.6	COSMIC	NA
35	APC	stop_gained	7	p.R216*	0.3849	544	5	112128143	rs62619935	COSM98420	LOF	C	T	4.08e-06	NM_000038.5	p.Arg216*	c.646C>T	NM_000038.5(APC):c.646C>T(p.Arg216*)	18	18	29	41	NA	Pathogenic	PVS1;PM2;PP3;PP5	Pathogenic	58	NOVEL	363917;150;207;2
35	APC	stop_gained	7	p.R232*	0.3338	770	5	112128191	rs397515734	COSM13130	LOF	C	T	0	NM_000038.5	p.Arg232*	c.694C>T	NM_000038.5(APC):c.694C>T(p.Arg232*)	18	17	46	53	NA	Pathogenic	PVS1;PM2;PP3;PP5	Pathogenic	69.8	COSMIC	532409;110;245;2
36	CBL	missense_variant	8	p.C396F	0.2622	984	11	119148967	NA	NA	C396	G	T	0	NM_005188.3	p.Cys396Phe	c.1187G>T	NM_005188.3(CBL):c.1187G>T(p.Cys396Phe)	20	29	19	34	NA	NA	PM1;PM2;PP3	Uncertain significance	61.4	NOVEL	111237;24;347;4
36	SOCS1	missense_variant	2	p.F207L	0.1532	359	16	11348715	NA	NA	F207	G	T	0	NM_003745.1	p.Phe207Leu	c.621C>A	NM_003745.1(SOCS1):c.621C>A(p.Phe207Leu)	5	4	12	4	NA	NA	PM1;PM2;BP4	Uncertain significance	16.2	NOVEL	29604;2;94;1
36	FBXW7	intron_variant	4	c.585-17T>C	0.1717	470	4	153268240	NA	NA	Intron4_variant	A	G	0.0004	NM_033632.3	NA	c.585-17T>C	NM_033632.3(FBXW7):c.585-17T>C	3	14	4	33	NA	NA	NA	Uncertain significance	23.2	NOVEL	292349;2437;74;5
36	PIK3R1	intron_variant	12	c.1568+14T>G	0.2329	833	5	67590520	NA	NA	Intron12_variant	T	G	0	NM_181523.2	NA	c.1568+14T>G	NM_181523.2(PIK3R1):c.1568+14T>G	13	31	9	29	NA	NA	PM2	Uncertain significance	49	NOVEL	324535;17;4749;2
36	SMO	missense_variant	5	p.T336I	0.2221	1058	7	128846077	NA	NA	T336	C	T	0	NM_005631.4	p.Thr336Ile	c.1007C>T	NM_005631.4(SMO):c.1007C>T(p.Thr336Ile)	31	15	23	38	NA	NA	PM1;PM2;PP3	Uncertain significance	64.4	NOVEL	546599;47;278;1
37	BRAF	missense_variant	15	p.V600E	0.402	1292	7	140453136	rs113488022	COSM476	V600	A	T	0	NM_004333.4	p.Val600Glu	c.1799T>A	NM_004333.4(BRAF):c.1799T>A(p.Val600Glu)	33	66	53	125	2	5|5|5|5|5|5|5|5	ClinVar=5	Pathogenic
37	BLM	missense_variant	13	p.R859K	0.458	805	15	91326072	NA	NA	R859	G	A	0	NM_000057.3	p.Arg859Lys	c.2576G>A	NM_000057.3(BLM):c.2576G>A(p.Arg859Lys)	22	43	48	68	2	-1		uncertain
37	TP53	missense_variant	4	p.F113V	0.758	149	17	7579350	NA	COSM3970386	F113	A	C	0	NM_000546.5	p.Phe113Val	c.337T>G	NM_000546.5(TP53):c.337T>G(p.Phe113Val)	1	9	12	66	2	0		uncertain
37	ARFRP1	synonymous_variant	7	p.T165=	0.508	965	20	62331977	NA	NA	LOF	G	A	0	NM_001267547.2	p.Thr165=	c.495C>T	NM_001267547.2(ARFRP1):c.495C>T(p.Thr165=)	22	62	56	171	-1	-1	LOW.synonymous_variant	Likely Benign
37	SETD2	missense_variant	3	p.K352E	0.12	980	3	47165072	NA	NA	K352	T	C	0	NM_014159.6	p.Lys352Glu	c.1054A>G	NM_014159.6(SETD2):c.1054A>G(p.Lys352Glu)	6	23	6	21	2	-1		uncertain
37	BAP1	missense_variant	6	p.P135L	0.838	400	3	52441448	NA	NA	P135	G	A	0.0001	NM_004656.3	p.Pro135Leu	c.404C>T	NM_004656.3(BAP1):c.404C>T(p.Pro135Leu)	23	37	52	109	2	-1		uncertain
37	KDR	synonymous_variant	21	p.G953=	0.326	702	4	55961081	NA	NA	LOF	T	C	0	NM_002253.2	p.Gly953=	c.2859A>G	NM_002253.2(KDR):c.2859A>G(p.Gly953=)	7	28	39	82	-1	-1	LOW.synonymous_variant	Likely Benign
37	NOTCH4	missense_variant	5	p.D272G	0.329	855	6	32188640	NA	NA	D272	TCT	CCC	0	NM_004557.3	p.Asp272Gly	c.813_815delinsGGG	NM_004557.3(NOTCH4):c.813_815delinsGGG(p.Asp272Gly)	11	19	39	123	-1	-1		uncertain
37	NTRK2	synonymous_variant	8	p.Y175=	0.077	789	9	87325648	NA	NA	LOF	C	T	0.0001	NM_006180.4	p.Tyr175=	c.525C>T	NM_006180.4(NTRK2):c.525C>T(p.Tyr175=)	3	8	7	17	-1	-1	LOW.synonymous_variant	Likely Benign
37	CARD11	conservative_inframe_deletion	15	p.S622del	0.028	638	7	2963940	NA	COSM1724481	Exon15_inframe_del	GGGA	G	0.0004	NM_032415.5	p.Ser622del	c.1864_1866del	NM_032415.5(CARD11):c.1864_1866del(p.Ser622del)	0	0	6	7	-1	-1		uncertain
37	FANCF	cn_amp	NA	cn_amp	7.11	NA	11p14.3	11p14.3	NA	NA	CN_gain	10	10	NA	NA	NA	NA	cn_amp	NA	NA	NA	NA	NA	NA	NA	NA
37	MYC	cn_amp	NA	cn_amp	5.78	NA	8q24.21	8q24.21	NA	NA	CN_gain	12	10	NA	NA	NA	NA	cn_amp	NA	NA	NA	NA	NA	NA	NA	NA
37	SPEN	cn_amp	NA	cn_amp	5.49	NA	1p36.13	1p36.13	NA	NA	CN_gain	101	86	NA	NA	NA	NA	cn_amp	NA	NA	NA	NA	NA	NA	NA	NA
37	TET2	cn_amp	NA	cn_amp	4.36	NA	4q24	4q24	NA	NA	CN_gain	57	41	NA	NA	NA	NA	cn_amp	NA	NA	NA	NA	NA	NA	NA	NA
38	IGF1R	cn_amp	NA	cn_amp	6.6	0.153;5;12,12,15,18,19	15q26.3	15q26.3	NA	NA	CN_gain	21	21	NA	NM_000875.4	NA	cn_amp	cn_amp	NA	NA	NA	NA	NA	NA	NA	Uncertain significance	NA	NA	NA
38	BRAF	missense_variant	15	p.V600E	0.656	3704	7	140453136	rs113488022	COSM476	V600	A	T	4.065e-06	NM_004333.4	p.Val600Glu	c.1799T>A	NM_004333.4(BRAF):c.1799T>A(p.Val600Glu)	184	103	59	21	NA	Pathogenic;Likely_pathogenic	PM1;PM2;PP3;PP5	Likely pathogenic	306	HOT	515759;84;516;2
38	BRAF	cn_amp	NA	cn_amp	4.29	0.224;27;10,10,11,12,12,12,14,14,14,15,18,19,20,23,24,26,26,26,27,29,29,30,32,33,34,41,42	7q34	7q34	NA	NA	CN_gain	27	25	NA	NM_004333.4	NA	cn_amp	cn_amp	NA	NA	NA	NA	NA	NA	NA	Uncertain significance	NA	NA	NA
38	EZH2	cn_amp	NA	cn_amp	3.09	0.354;6;11,35,41,41,41,43	7q36.1	7q36.1	NA	NA	CN_gain	19	10	NA	NM_004456.4	NA	cn_amp	cn_amp	NA	NA	NA	NA	NA	NA	NA	Uncertain significance	NA	NA	NA
39	PTEN	cn_del	NA	cn_del	0.88	0.191;3;11,13,34	10q23.31	10q23.31	NA	NA	CN_loss	9	5	NA	NM_000314.6	NA	cn_del	cn_del	NA	NA	NA	NA	NA	NA	NA	Uncertain significance	NA	NA	NA
39	FAT3	synonymous_variant	9	p.L2087=	0.3082	1035	11	92532440	rs372397029	NA	L2087	C	T	0.0001	NM_001008781.2	p.Leu2087=	c.6261C>T	NM_001008781.2(FAT3):c.6261C>T(p.Leu2087=)	21	44	31	41	NA	NA	BP4;BP7	Likely benign	83	NOVEL	164070;10;666;1
39	BRCA2	synonymous_variant	12	p.S2303=	0.2927	633	13	32918762	NA	COSM3468405,COSM3468406	S2303	C	T	0	NM_000059.3	p.Ser2303=	c.6909C>T	NM_000059.3(BRCA2):c.6909C>T(p.Ser2303=)	10	23	22	46	NA	NA	PM2;BP4;BP7	Likely benign	50.8	NOVEL	328687;20;6994;2
39	LRP1B	missense_variant	28	p.G1538D	0.3336	1140	2	141609319	NA	NA	G1538	C	T	0	NM_018557.2	p.Gly1538Asp	c.4613G>A	NM_018557.2(LRP1B):c.4613G>A(p.Gly1538Asp)	34	40	56	51	NA	NA	PM1;PM2;PP3	Uncertain significance	109.8	NOVEL	133560;21;640;2
39	PARP3	missense_variant	9	p.R407H	0.1049	486	3	51980282	NA	NA	R407	G	A	3.255e-05	NM_001003931.3	p.Arg407His	c.1220G>A	NM_001003931.3(PARP3):c.1220G>A(p.Arg407His)	2	3	16	8	NA	NA	PM1;PP3	Uncertain significance	15.6	NOVEL	31330;14;102;2
39	BRAF	missense_variant	15	p.V600E	0.3789	1148	7	140453136	rs113488022	COSM476	V600	A	T	4.065e-06	NM_004333.4	p.Val600Glu	c.1799T>A	NM_004333.4(BRAF):c.1799T>A(p.Val600Glu)	39	45	43	58	NA	Pathogenic;Likely_pathogenic	PM1;PM2;PP3;PP5	Likely pathogenic	112.4	HOT	515759;84;516;2
39	PRKDC	cn_amp	NA	cn_amp	3.25	NA;0;NA	8q11.21	8q11.21	NA	NA	CN_gain	81	56	NA	NM_006904.6	NA	cn_amp	cn_amp	NA	NA	NA	NA	NA	NA	NA	Uncertain significance	NA	NA	NA
39	NBN	cn_amp	NA	cn_amp	3.53	NA;0;NA	8q21.3	8q21.3	NA	NA	CN_gain	16	15	NA	NM_002485.4	NA	cn_amp	cn_amp	NA	NA	NA	NA	NA	NA	NA	Uncertain significance	NA	NA	NA
39	STAG2	synonymous_variant	15	p.F467=	0.211	1351	X	123191812	NA	NA	F467	C	T	0	NM_001042749.2	p.Phe467=	c.1401C>T	NM_001042749.2(STAG2):c.1401C>T(p.Phe467=)	17	35	20	56	NA	NA	PM2;BP4;BP7	Likely benign	68.2	NOVEL	65758;4;282;1
40	KMT2D	missense_variant	39	p.E4390Q	0.5506	1404	12	49425320	NA	NA	E4390	C	G	4.346e-06	NM_003482.3	p.Glu4390Gln	c.13168G>C	NM_003482.3(KMT2D):c.13168G>C(p.Glu4390Gln)	29	86	115	233	NA	NA	NA	Uncertain significance	213.4	NOVEL	58876;9;220;1
40	ETV6	cn_amp	NA	cn_amp	4.71	0.21;49;10,10,11,11,12,12,12,16,17,17,18,18,19,19,20,20,20,20,20,21,21,21,21,21,22,22,22,22,22,22,22,22,23,23,23,23,24,24,24,24,25,25,25,26,26,27,28,32,43	12p13.2	12p13.2	NA	NA	CN_gain	31	31	NA	NM_001987.4	NA	cn_amp	cn_amp	NA	NA	NA	NA	NA	NA	NA	Uncertain significance	NA	NA	NA
40	CCND2	cn_amp	NA	cn_amp	4.99	NA;0;NA	12p13.32	12p13.32	NA	NA	CN_gain	5	5	NA	NM_001759.3	NA	cn_amp	cn_amp	NA	NA	NA	NA	NA	NA	NA	Uncertain significance	NA	NA	NA
40	KDM5A	cn_amp	NA	cn_amp	6.64	0.172;4;16,17,17,18	12p13.33	12p13.33	NA	NA	CN_gain	28	28	NA	NM_001042603.2	NA	cn_amp	cn_amp	NA	NA	NA	NA	NA	NA	NA	Uncertain significance	NA	NA	NA
40	RAD52	cn_amp	NA	cn_amp	6.25	0.21;1;21	12p13.33	12p13.33	NA	NA	CN_gain	11	11	NA	NM_001297419.1	NA	cn_amp	cn_amp	NA	NA	NA	NA	NA	NA	NA	Uncertain significance	NA	NA	NA
40	ARID2	cn_amp	NA	cn_amp	3.33	0.189;1;19	12q12	12q12	NA	NA	CN_gain	19	16	NA	NM_152641.2	NA	cn_amp	cn_amp	NA	NA	NA	NA	NA	NA	NA	Uncertain significance	NA	NA	NA
40	KMT2D	cn_amp	NA	cn_amp	3.22	0.231;3;10,14,45	12q13.12	12q13.12	NA	NA	CN_gain	51	36	NA	NM_003482.3	NA	cn_amp	cn_amp	NA	NA	NA	NA	NA	NA	NA	Uncertain significance	NA	NA	NA
40	TSC2	missense_variant	30	p.A1184V	0.3308	396	16	2130319	NA	NA	A1184	C	T	2.038e-05	NM_000548.4	p.Ala1184Val	c.3551C>T	NM_000548.4(TSC2):c.3551C>T(p.Ala1184Val)	5	3	39	49	NA	NA	PP3	Uncertain significance	40.6	NOVEL	147255;125;24;1
40	TP53	missense_variant	7	p.C242F	0.7778	612	17	7577556	NA	COSM10810,COSM129834,COSM129836,COSM129835,COSM1646852,COSM3378347	C242	C	A	0	NM_000546.5	p.Cys242Phe	c.725G>T	NM_000546.5(TP53):c.725G>T(p.Cys242Phe)	35	37	70	121	NA	Likely_pathogenic	PM1;PM2;PM5;PP3;PP5	Likely pathogenic	130.8	COSMIC	303951;25;368;2
40	CD79B	cn_amp	NA	cn_amp	3.53	NA;0;NA	17q23.3	17q23.3	NA	NA	CN_gain	5	5	NA	NM_000626.3	NA	cn_amp	cn_amp	NA	NA	NA	NA	NA	NA	NA	Uncertain significance	NA	NA	NA
40	GNA13	cn_amp	NA	cn_amp	3.86	0.175;1;18	17q24.1	17q24.1	NA	NA	CN_gain	4	4	NA	NM_006572.5	NA	cn_amp	cn_amp	NA	NA	NA	NA	NA	NA	NA	Uncertain significance	NA	NA	NA
40	PRKAR1A	cn_amp	NA	cn_amp	3.57	NA;0;NA	17q24.2	17q24.2	NA	NA	CN_gain	11	9	NA	NM_002734.4	NA	cn_amp	cn_amp	NA	NA	NA	NA	NA	NA	NA	Uncertain significance	NA	NA	NA
40	RPTOR	cn_amp	NA	cn_amp	3.55	0.224;2;13,32	17q25.3	17q25.3	NA	NA	CN_gain	34	26	NA	NM_020761.2	NA	cn_amp	cn_amp	NA	NA	NA	NA	NA	NA	NA	Uncertain significance	NA	NA	NA
40	JAK1	cn_amp	NA	cn_amp	3.42	0.229;6;21,23,23,23,24,24	1p31.3	1p31.3	NA	NA	CN_gain	24	22	NA	NM_001320923.1	NA	cn_amp	cn_amp	NA	NA	NA	NA	NA	NA	NA	Uncertain significance	NA	NA	NA
40	ATR	cn_amp	NA	cn_amp	3.81	0.28;10;11,12,19,25,27,29,36,37,40,44	3q23	3q23	NA	NA	CN_gain	46	44	NA	NM_001184.3	NA	cn_amp	cn_amp	NA	NA	NA	NA	NA	NA	NA	Uncertain significance	NA	NA	NA
40	PIK3R1	splice_acceptor_variant	14	c.1746-2A>T	0.7674	1621	5	67591246	NA	COSM3071971,COSM3071972,COSM85889	Exon14_splice_site	A	T	0	NM_181523.2	NA	c.1746-2A>T	NM_181523.2(PIK3R1):c.1746-2A>T	97	152	106	134	NA	NA	PVS1;PM2;PP3	Pathogenic	309	NOVEL	596653;74;537;2
40	RICTOR	cn_amp	NA	cn_amp	4.06	0.317;7;15,29,33,34,34,36,40	5p13.1	5p13.1	NA	NA	CN_gain	38	37	NA	NM_001285439.1	NA	cn_amp	cn_amp	NA	NA	NA	NA	NA	NA	NA	Uncertain significance	NA	NA	NA
40	IL7R	cn_amp	NA	cn_amp	3.92	0.365;2;31,42	5p13.2	5p13.2	NA	NA	CN_gain	8	7	NA	NM_002185.3	NA	cn_amp	cn_amp	NA	NA	NA	NA	NA	NA	NA	Uncertain significance	NA	NA	NA
40	EGFR	cn_amp	NA	cn_amp	3.29	0.361;11;32,34,35,35,35,36,36,36,39,39,39	7p11.2	7p11.2	NA	NA	CN_gain	38	29	NA	NM_005228.3	NA	cn_amp	cn_amp	NA	NA	NA	NA	NA	NA	NA	Uncertain significance	NA	NA	NA
40	BRAF	cn_amp	NA	cn_amp	3.28	0.165;1;17	7q34	7q34	NA	NA	CN_gain	27	20	NA	NM_004333.4	NA	cn_amp	cn_amp	NA	NA	NA	NA	NA	NA	NA	Uncertain significance	NA	NA	NA
40	NTRK2	cn_amp	NA	cn_amp	3.05	NA;0;NA	9q21.33	9q21.33	NA	NA	CN_gain	20	13	NA	NM_006180.4	NA	cn_amp	cn_amp	NA	NA	NA	NA	NA	NA	NA	Uncertain significance	NA	NA	NA
41	NRAS	missense_variant	3	p.Q61L	0.5977	1024	1	115256529	rs11554290	COSM583	Q61	T	A	0	NM_002524.4	p.Gln61Leu	c.182A>T	NM_002524.4(NRAS):c.182A>T(p.Gln61Leu)	38	67	60	153	NA	Likely_pathogenic;Pathogenic	PM1;PM2;PP3;PP5	Likely pathogenic	158.2	HOT	508189;55;342;1
41	ETV6	synonymous_variant	5	p.I278=	0.293	819	12	12022728	NA	NA	I278	C	T	0	NM_001987.4	p.Ile278=	c.834C>T	NM_001987.4(ETV6):c.834C>T(p.Ile278=)	7	26	41	66	NA	NA	PM2;BP4;BP7	Likely benign	65.6	NOVEL	49777;13;274;1
41	ARID2	missense_variant	8	p.R314C	0.2955	1391	12	46230691	NA	COSM278971	R314	C	T	0	NM_152641.2	p.Arg314Cys	c.940C>T	NM_152641.2(ARID2):c.940C>T(p.Arg314Cys)	29	55	39	76	NA	NA	PM1;PM2;PP3	Uncertain significance	111.6	COSMIC	124813;26;375;2
41	KDM5A	missense_variant	3	p.L120M	0.3053	1212	12	493205	NA	NA	L120	A	T	0	NM_001042603.2	p.Leu120Met	c.358T>A	NM_001042603.2(KDM5A):c.358T>A(p.Leu120Met)	24	45	39	82	NA	NA	PM1;PM2;PP3	Uncertain significance	99.8	NOVEL	102077;3;346;1
41	CDK8	missense_variant	11	p.R356Q	0.2922	1523	13	26975441	NA	NA	R356	G	A	0	NM_001260.2	p.Arg356Gln	c.1067G>A	NM_001260.2(CDK8):c.1067G>A(p.Arg356Gln)	34	52	39	80	NA	NA	PM2;PP3	Uncertain significance	115	NOVEL	111939;26;383;2
41	NCOR1	frameshift_variant	4	p.T87fs	0.4286	308	17	16075285	NA	NA	LOF	ATAACTAG	A	0	NM_006311.3	p.Thr87fs	c.260_266del	NM_006311.3(NCOR1):c.260_266del(p.Thr87fs)	6	8	21	49	NA	NA	PVS1;PM2	Likely pathogenic	34.8	NOVEL	NA
41	BRIP1	missense_variant	20	p.P1092L	0.3115	2570	17	59761132	rs587780830	NA	P1092	G	A	8.131e-06	NM_032043.2	p.Pro1092Leu	c.3275C>T	NM_032043.2(BRIP1):c.3275C>T(p.Pro1092Leu)	54	124	52	78	NA	Uncertain_significance;Likely_benign	PM2;BP4;BP6	Likely benign	200	NOVEL	210202;58;753;2
41	TP53	missense_variant	8	p.C275W	0.4737	456	17	7577113	NA	COSM5600710,COSM5600711,COSM5600712,COSM43823	C275	A	C	0	NM_000546.5	p.Cys275Trp	c.825T>G	NM_000546.5(TP53):c.825T>G(p.Cys275Trp)	12	21	38	51	NA	NA	PM1;PM2;PP3	Uncertain significance	61.8	COSMIC	334430;109;165;1
41	JAK3	missense_variant	5	p.E158V	0.2929	520	19	17953929	NA	NA	E158	T	A	0	NM_000215.3	p.Glu158Val	c.473A>T	NM_000215.3(JAK3):c.473A>T(p.Glu158Val)	8	7	39	54	NA	NA	PM1;PM2;PP3	Uncertain significance	47.8	NOVEL	48419;8;87;1
41	GSK3B	missense_variant	6	p.S215L	0.363	1201	3	119631622	NA	COSM4112584,COSM4112583	S215	G	A	0	NM_002093.3	p.Ser215Leu	c.644C>T	NM_002093.3(GSK3B):c.644C>T(p.Ser215Leu)	32	46	48	89	NA	NA	PM1;PM2;PP3	Uncertain significance	115.4	COSMIC	70749;6;367;1
41	INHBA	synonymous_variant	3	p.Q178=	0.4372	1092	7	41729995	rs201290503	NA	Q178	C	T	0.0002	NM_002192.3	p.Gln178=	c.534G>A	NM_002192.3(INHBA):c.534G>A(p.Gln178=)	27	37	84	140	NA	NA	BP4;BP7	Likely benign	135	NOVEL	98491;30;379;3
41	TRRAP	synonymous_variant	30	p.F1455=	0.2464	1672	7	98535404	NA	NA	F1455	C	T	0	NM_001244580.1	p.Phe1455=	c.4365C>T	NM_001244580.1(TRRAP):c.4365C>T(p.Phe1455=)	31	48	29	98	NA	NA	PM2;BP4;BP7	Likely benign	106.4	NOVEL	99982;10;360;1
42	CCND1	cn_amp	NA	cn_amp	4.33	NA	11q13.3	11q13.3	NA	NA	CN_gain	13	11	NA	NA	NA	NA	cn_amp	NA	NA	NA	NA	NA	NA	NA	NA
42	FLT4	missense_variant	18	p.D874V	0.512	248	5	180046691	NA	NA	D874	T	A	0	NM_182925.4	p.Asp874Val	c.2621A>T	NM_182925.4(FLT4):c.2621A>T(p.Asp874Val)	6	11	20	43	1	-1		uncertain
42	ERBB2	synonymous_variant	17	p.T652=	0.513	261	17	37879581	NA	NA	LOF	G	A	0	NM_004448.3	p.Thr652=	c.1956G>A	NM_004448.3(ERBB2):c.1956G>A(p.Thr652=)	7	10	19	30	-1	-1	LOW.synonymous_variant	Likely Benign
42	AXL	missense_variant	20	p.A877P	0.414	239	19	41765753	NA	NA	A877	G	C	0	NM_021913.4	p.Ala877Pro	c.2629G>C	NM_021913.4(AXL):c.2629G>C(p.Ala877Pro)	9	7	9	27	0	-1		uncertain
42	FAT3	missense_variant	1	p.V304A	0.771	1099	11	92086189	NA	NA	V304	T	C	0	NM_001008781.2	p.Val304Ala	c.911T>C	NM_001008781.2(FAT3):c.911T>C(p.Val304Ala)	65	100	76	111	0	-1		uncertain
42	FAT3	missense_variant	1	p.R1017Q	0.034	998	11	92088328	rs376758242	NA	R1017	G	A	0.0001	NM_001008781.2	p.Arg1017Gln	c.3050G>A	NM_001008781.2(FAT3):c.3050G>A(p.Arg1017Gln)	4	2	7	10	2	-1		uncertain
43	PTEN	splice_acceptor_variant	6	c.493-1G>A	0.2655	550	10	89711874	rs786204862	COSM5961	Exon6_splice_site	G	A	0	NM_000314.6	NA	c.493-1G>A	NM_000314.6(PTEN):c.493-1G>A	14	14	6	6	NA	Pathogenic	PVS1;PM2;PP3;PP5	Pathogenic	30	COSMIC	537378;38;363;1
43	RET	cn_del	NA	cn_del	0.97	0.172;8;10,11,11,13,14,14,21,43	10q11.21	10q11.21	NA	NA	CN_loss	15	8	NA	NM_020975.4	NA	cn_del	cn_del	NA	NA	NA	NA	NA	NA	NA	Uncertain significance	NA	NA	NA
43	FAT3	missense_variant	12	p.T3087I	0.1279	516	11	92543021	NA	NA	T3087	C	T	0	NM_001008781.2	p.Thr3087Ile	c.9260C>T	NM_001008781.2(FAT3):c.9260C>T(p.Thr3087Ile)	5	8	5	4	NA	NA	PM1;PM2;PP3	Uncertain significance	15.2	NOVEL	59889;2;312;1
43	ETV6	missense_variant	4	p.H141R	0.1421	1802	12	12006454	NA	NA	H141	A	G	0	NM_001987.4	p.His141Arg	c.422A>G	NM_001987.4(ETV6):c.422A>G(p.His141Arg)	18	22	3	9	NA	NA	PM2	Uncertain significance	39.2	NOVEL	102535;14;720;4
43	ERBB3	cn_amp	NA	cn_amp	3.36	0.311;6;17,26,33,33,39,39	12q13.2	12q13.2	NA	NA	CN_gain	26	20	NA	NM_001982.3	NA	cn_amp	cn_amp	NA	NA	NA	NA	NA	NA	NA	Uncertain significance	NA	NA	NA
43	CDK4	cn_amp	NA	cn_amp	9.92	0.11;3;11,11,11	12q14.1	12q14.1	NA	NA	CN_gain	7	7	NA	NM_000075.3	NA	cn_amp	cn_amp	NA	NA	NA	NA	NA	NA	NA	Uncertain significance	NA	NA	NA
43	MDM2	cn_amp	NA	cn_amp	8.39	0.13;4;11,13,13,14	12q15	12q15	NA	NA	CN_gain	11	11	NA	NM_002392.5	NA	cn_amp	cn_amp	NA	NA	NA	NA	NA	NA	NA	Uncertain significance	NA	NA	NA
43	RAD51	cn_del	NA	cn_del	0.82	NA;0;NA	15q15.1	15q15.1	NA	NA	CN_loss	9	6	NA	NM_001164269.1	NA	cn_del	cn_del	NA	NA	NA	NA	NA	NA	NA	Uncertain significance	NA	NA	NA
43	MAP2K2	missense_variant	3	p.P128L	0.1123	650	19	4110574	rs267607230	COSM3534147,COSM3534148	P128	G	A	0.0001	NM_030662.3	p.Pro128Leu	c.383C>T	NM_030662.3(MAP2K2):c.383C>T(p.Pro128Leu)	4	8	4	19	NA	NA	PM1;PP3	Uncertain significance	16.6	NOVEL	85109;24;101;1
43	IDH1	intron_variant	10	c.1155-14_1155-13del	0.1129	436	2	209101905	rs775208570	NA	Intron10_variant	GAA	G	0.0028	NM_005896.3	NA	c.1155-14_1155-13del	NM_005896.3(IDH1):c.1155-14_1155-13del	33	54	35	55	NA	NA	PM2	Uncertain significance	108.2	NOVEL	54244;546;203;7
43	MITF	cn_amp	NA	cn_amp	4.07	NA;0;NA	3p13	3p13	NA	NA	CN_gain	12	9	NA	NM_000248.3	NA	cn_amp	cn_amp	NA	NA	NA	NA	NA	NA	NA	Uncertain significance	NA	NA	NA
43	RICTOR	synonymous_variant	21	p.L676=	0.1099	8410	5	38959904	NA	NA	L676	C	T	0	NM_001285439.1	p.Leu676=	c.2028G>A	NM_001285439.1(RICTOR):c.2028G>A(p.Leu676=)	65	96	50	74	NA	NA	PM2;BP4;BP7	Likely benign	186.6	NOVEL	98568;15;325;2
43	RICTOR	cn_amp	NA	cn_amp	19.06	0.192;9;11,11,11,13,17,18,29,30,32	5p13.1	5p13.1	NA	NA	CN_gain	38	38	NA	NM_001285439.1	NA	cn_amp	cn_amp	NA	NA	NA	NA	NA	NA	NA	Uncertain significance	NA	NA	NA
43	IL7R	cn_amp	NA	cn_amp	13.96	0.139;3;12,13,16	5p13.2	5p13.2	NA	NA	CN_gain	8	8	NA	NM_002185.3	NA	cn_amp	cn_amp	NA	NA	NA	NA	NA	NA	NA	Uncertain significance	NA	NA	NA
43	NPM1	cn_amp	NA	cn_amp	4.08	0.196;1;20	5q35.1	5q35.1	NA	NA	CN_gain	11	11	NA	NM_002520.6	NA	cn_amp	cn_amp	NA	NA	NA	NA	NA	NA	NA	Uncertain significance	NA	NA	NA
43	PIK3CG	missense_variant	2	p.R20H	0.1445	422	7	106508065	NA	COSM4714444	R20	G	A	0	NM_001282426.1	p.Arg20His	c.59G>A	NM_001282426.1(PIK3CG):c.59G>A(p.Arg20His)	3	5	7	12	NA	NA	PM2;PP3	Uncertain significance	13.6	COSMIC	56978;13;133;1
43	EGFR	synonymous_variant	25	p.P1033=	0.4681	737	7	55269033	rs370198879	NA	P1033	C	T	0.0001	NM_005228.3	p.Pro1033=	c.3099C>T	NM_005228.3(EGFR):c.3099C>T(p.Pro1033=)	36	23	24	18	NA	NA	PM2;BP4;BP7	Likely benign	72.4	NOVEL	106604;16;366;2
43	SYK	cn_del	NA	cn_del	0.94	0.138;4;11,12,12,21	9q22.2	9q22.2	NA	NA	CN_loss	13	11	NA	NM_001174167.2	NA	cn_del	cn_del	NA	NA	NA	NA	NA	NA	NA	Uncertain significance	NA	NA	NA
44	JAK3	cn_amp	NA	cn_amp	4.23	NA;0;NA	19p13.11	19p13.11	NA	NA	CN_gain	21	16	NA	NM_000215.3	NA	cn_amp	cn_amp	NA	NA	NA	NA	NA	NA	NA	Uncertain significance	NA	NA	NA
44	PIK3R2	cn_amp	NA	cn_amp	4.43	0.11;1;11	19p13.11	19p13.11	NA	NA	CN_gain	13	11	NA	NM_005027.3	NA	cn_amp	cn_amp	NA	NA	NA	NA	NA	NA	NA	Uncertain significance	NA	NA	NA
44	CCNE1	cn_amp	NA	cn_amp	4.53	NA;0;NA	19q12	19q12	NA	NA	CN_gain	9	7	NA	NM_001238.3	NA	cn_amp	cn_amp	NA	NA	NA	NA	NA	NA	NA	Uncertain significance	NA	NA	NA
44	AKT2	cn_amp	NA	cn_amp	5.55	NA;0;NA	19q13.2	19q13.2	NA	NA	CN_gain	14	14	NA	NM_001626.5	NA	cn_amp	cn_amp	NA	NA	NA	NA	NA	NA	NA	Uncertain significance	NA	NA	NA
44	AXL	cn_amp	NA	cn_amp	4.54	0.258;3;20,25,32	19q13.2	19q13.2	NA	NA	CN_gain	20	18	NA	NM_021913.4	NA	cn_amp	cn_amp	NA	NA	NA	NA	NA	NA	NA	Uncertain significance	NA	NA	NA
44	CD79A	cn_amp	NA	cn_amp	4.94	0.106;6;10,10,10,10,11,11	19q13.2	19q13.2	NA	NA	CN_gain	5	5	NA	NM_001783.3	NA	cn_amp	cn_amp	NA	NA	NA	NA	NA	NA	NA	Uncertain significance	NA	NA	NA
44	CIC	cn_del	NA	cn_del	0.74	NA;0;NA	19q13.2	19q13.2	NA	NA	CN_loss	17	14	NA	NM_015125.4	NA	cn_del	cn_del	NA	NA	NA	NA	NA	NA	NA	Uncertain significance	NA	NA	NA
45	JAK3	synonymous_variant	11	p.P517=	0.4409	533	19	17949090	NA	NA	P517	A	G	0	NM_000215.3	p.Pro517=	c.1551T>C	NM_000215.3(JAK3):c.1551T>C(p.Pro517=)	10	29	33	82	NA	NA	PM2;BP4;BP7	Likely benign	69.4	NOVEL	88949;20;386;1
45	LRP1B	missense_variant	86	p.T4403A	0.0574	1638	2	141027851	NA	NA	T4403	T	C	0	NM_018557.2	p.Thr4403Ala	c.13207A>G	NM_018557.2(LRP1B):c.13207A>G(p.Thr4403Ala)	7	12	11	27	NA	NA	PM1;PM2;PP3	Uncertain significance	28.6	NOVEL	162286;42;432;2
45	LRP1B	synonymous_variant	52	p.A2763=	0.1934	636	2	141267606	NA	NA	A2763	A	C	0	NM_018557.2	p.Ala2763=	c.8289T>G	NM_018557.2(LRP1B):c.8289T>G(p.Ala2763=)	11	8	16	37	NA	NA	PM2;BP4;BP7	Likely benign	34.4	NOVEL	80203;14;246;1
45	LRP1B	missense_variant	2	p.T44N	0.1673	986	2	142567922	rs376454570	NA	T44	G	T	0.0002	NM_018557.2	p.Thr44Asn	c.131C>A	NM_018557.2(LRP1B):c.131C>A(p.Thr44Asn)	14	16	18	46	NA	NA	PM1;PP3	Uncertain significance	46.8	NOVEL	127509;8;393;2
45	PDGFRA	splice_region_variant	21	c.2880+5_2880+6del	0.4764	847	4	55155281	NA	NA	Exon21_splice_site	GGT	G	0	NM_006206.4	NA	c.2880+5_2880+6del	NM_006206.4(PDGFRA):c.2880+5_2880+6del	25	41	53	114	NA	NA	PVS1;PM2	Likely pathogenic	112.4	NOVEL	NA
45	BRAF	missense_variant	15	p.V600E	0.2678	997	7	140453136	rs113488022	COSM476	V600	A	T	4.065e-06	NM_004333.4	p.Val600Glu	c.1799T>A	NM_004333.4(BRAF):c.1799T>A(p.Val600Glu)	18	23	28	103	NA	Pathogenic;Likely_pathogenic	PM1;PM2;PP3;PP5	Likely pathogenic	73.8	HOT	515759;84;516;2
46	BRIP1	cn_amp	NA	cn_amp	6.05	0.147;4;13,15,15,16	17q23.2	17q23.2	NA	NA	CN_gain	19	19	NA	NM_032043.2	NA	cn_amp	cn_amp	NA	NA	NA	NA	NA	NA	NA	Uncertain significance	NA	NA	NA
46	MTOR	cn_amp	NA	cn_amp	3.67	0.268;10;24,24,25,25,26,27,28,28,28,35	1p36.22	1p36.22	NA	NA	CN_gain	57	49	NA	NM_004958.3	NA	cn_amp	cn_amp	NA	NA	NA	NA	NA	NA	NA	Uncertain significance	NA	NA	NA
46	TNFRSF14	cn_amp	NA	cn_amp	6.45	0.146;4;13,13,16,16	1p36.32	1p36.32	NA	NA	CN_gain	8	8	NA	NM_003820.3	NA	cn_amp	cn_amp	NA	NA	NA	NA	NA	NA	NA	Uncertain significance	NA	NA	NA
46	DDR2	cn_amp	NA	cn_amp	4.42	NA;0;NA	1q23.3	1q23.3	NA	NA	CN_gain	16	15	NA	NM_001014796.1	NA	cn_amp	cn_amp	NA	NA	NA	NA	NA	NA	NA	Uncertain significance	NA	NA	NA
46	JAK1	fusion	intergenic_Exon8	NYAP2-JAK1	0.2177	1111	2:226087434_1:65332588	2:226087434_1:65332588	NA	NA	fusion	6;16;15;22	3;15;4;11	NA	NM_001320923.1	NA	NA	NYAP2-JAK1(Nintergenic:J8)	6	16	15	22	NA	NA	NA	NA	NA	NA	NA
46	FGFR3	missense_variant	16	p.T689M	0.0417	1392	4	1808308	NA	COSM1237784,COSM1237785	T689	C	T	4.072e-06	NM_000142.4	p.Thr689Met	c.2066C>T	NM_000142.4(FGFR3):c.2066C>T(p.Thr689Met)	4	4	11	15	NA	NA	PM1;PM2;PP3	Uncertain significance	16.8	COSMIC	133703;83;124;2
46	FGFR3	cn_amp	NA	cn_amp	7.63	0.223;6;11,11,11,15,42,42	4p16.3	4p16.3	NA	NA	CN_gain	20	18	NA	NM_000142.4	NA	cn_amp	cn_amp	NA	NA	NA	NA	NA	NA	NA	Uncertain significance	NA	NA	NA
46	AR	missense_variant	1	p.L57Q	0.3387	143	X	66765158	rs78686797	COSM301687	L57	T	A	0	NM_000044.3	p.Leu57Gln	c.170T>A	NM_000044.3(AR):c.170T>A(p.Leu57Gln)	2	3	8	21	NA	NA	PM2;BP4	Uncertain significance	13.4	COSMIC	14530;184;54;5
47	CDK4	cn_amp	NA	cn_amp	6.9	0.272;10;15,15,15,27,27,27,27,39,39,39	12q14.1	12q14.1	NA	NA	CN_gain	7	7	NA	NM_000075.3	NA	cn_amp	cn_amp	NA	NA	NA	NA	NA	NA	NA	Uncertain significance	NA	NA	NA
47	CCNE1	missense_variant	7	p.G192V	0.1636	1320	19	30311721	NA	NA	G192	G	T	0	NM_001238.3	p.Gly192Val	c.575G>T	NM_001238.3(CCNE1):c.575G>T(p.Gly192Val)	21	10	15	9	NA	NA	PM1;PM2;PP3	Uncertain significance	39.8	NOVEL	118539;26;359;2
47	ALK	missense_variant	23	p.G1202R	0.0142	704	2	29443613	NA	COSM144250	G1202	C	T	0	NM_004304.4	p.Gly1202Arg	c.3604G>A	NM_004304.4(ALK):c.3604G>A(p.Gly1202Arg)	2	0	1	0	NA	Likely_pathogenic;not_provided	PM1;PM2;PP2;PP3;PP5	Likely pathogenic	2.6	HOT	356572;56;852;3
47	REL	intron_variant	9	c.1018+4G>T	0.2226	265	2	61147617	NA	NA	Intron9_variant	G	T	0	NM_002908.3	NA	c.1018+4G>T	NM_002908.3(REL):c.1018+4G>T	3	8	6	10	NA	NA	PM2	Uncertain significance	15	NOVEL	11169;5;109;2
47	XPO1	intron_variant	16	c.1724-16A>G	0.0402	946	2	61719349	NA	NA	Intron16_variant	T	C	0	NM_003400.3	NA	c.1724-16A>G	NM_003400.3(XPO1):c.1724-16A>G	7	0	0	2	NA	NA	PM2	Uncertain significance	7.4	NOVEL	110469;12;402;1
47	MAP3K13	missense_variant	11	p.R521H	0.0231	1469	3	185184670	rs188669013	COSM4877531,COSM4877530,COSM75355	R521	G	A	0.0002	NM_001242314.1	p.Arg521His	c.1562G>A	NM_001242314.1(MAP3K13):c.1562G>A(p.Arg521His)	4	0	2	0	NA	NA	PM1;PP3	Uncertain significance	5.2	COSMIC	133207;44;620;4
47	NPM1	synonymous_variant	3	p.E56=	0.0402	1145	5	170818338	NA	NA	E56	G	A	8.139e-06	NM_002520.6	p.Glu56=	c.168G>A	NM_002520.6(NPM1):c.168G>A(p.Glu56=)	5	4	3	2	NA	NA	BP4;BP7	Likely benign	10.4	NOVEL	70429;11;211;1
47	BRAF	missense_variant	15	p.V600E	0.2229	1521	7	140453136	rs113488022	COSM476	V600	A	T	4.065e-06	NM_004333.4	p.Val600Glu	c.1799T>A	NM_004333.4(BRAF):c.1799T>A(p.Val600Glu)	36	23	20	17	NA	Pathogenic;Likely_pathogenic	PM1;PM2;PP3;PP5	Likely pathogenic	69.8	HOT	515759;84;516;2
48	ARID1A	missense_variant	12	p.S1087I	0.3507	1152	1	27097671	NA	NA	S1087	G	T	0	NM_006015.4	p.Ser1087Ile	c.3260G>T	NM_006015.4(ARID1A):c.3260G>T(p.Ser1087Ile)	40	27	15	20	NA	NA	PM1;PM2;PP3	Uncertain significance	74.6	NOVEL	485940;36;510;1
48	FGFR2	cn_amp	NA	cn_amp	3.93	0.2;24;10,11,11,11,12,13,13,13,13,14,14,17,18,19,25,26,26,27,27,28,29,29,36,37	10q26.13	10q26.13	NA	NA	CN_gain	31	30	NA	NM_000141.4	NA	cn_amp	cn_amp	NA	NA	NA	NA	NA	NA	NA	Uncertain significance	NA	NA	NA
48	RAD52	splice_region_variant	3	c.85-8G>A	0.3154	965	12	1040495	rs372255385	NA	Exon3_splice_site	C	T	0.0002	NM_001297419.1	NA	c.85-8G>A	NM_001297419.1(RAD52):c.85-8G>A	28	17	23	14	NA	NA	PP3	Uncertain significance	58.2	NOVEL	96308;7;416;1
48	KMT2D	synonymous_variant	31	p.V2150=	0.3597	1023	12	49435103	NA	NA	V2150	C	T	0	NM_003482.3	p.Val2150=	c.6450G>A	NM_003482.3(KMT2D):c.6450G>A(p.Val2150=)	19	65	38	47	NA	NA	PM2;BP4;BP7	Likely benign	103.2	NOVEL	35898;12;140;1
48	MYCN	missense_variant	2	p.M116T	0.4916	358	2	16082533	NA	NA	M116	T	C	0	NM_001293228.1	p.Met116Thr	c.347T>C	NM_001293228.1(MYCN):c.347T>C(p.Met116Thr)	13	9	37	27	NA	NA	PM1;PM2;PP3	Uncertain significance	47.8	NOVEL	25621;7;63;1
48	ASXL1	synonymous_variant	12	p.T1186=	0.0329	1943	20	31024073	rs148531156	NA	T1186	T	C	0.0001	NM_015338.5	p.Thr1186=	c.3558T>C	NM_015338.5(ASXL1):c.3558T>C(p.Thr1186=)	5	5	4	0	NA	NA	PM2;BP4;BP7	Likely benign	11.4	NOVEL	135549;18;595;2
48	BARD1	cn_del	NA	cn_del	0.16	0.159;2;16,16	2q35	2q35	NA	NA	CN_loss	11	11	NA	NM_000465.3	NA	cn_del	cn_del	NA	NA	NA	NA	NA	NA	NA	Uncertain significance	NA	NA	NA
48	PIK3CA	cn_amp	NA	cn_amp	3.44	NA;0;NA	3q26.32	3q26.32	NA	NA	CN_gain	18	15	NA	NM_006218.3	NA	cn_amp	cn_amp	NA	NA	NA	NA	NA	NA	NA	Uncertain significance	NA	NA	NA
48	SOX2	cn_amp	NA	cn_amp	4.12	NA;0;NA	3q26.33	3q26.33	NA	NA	CN_gain	1	1	NA	NM_003106.3	NA	cn_amp	cn_amp	NA	NA	NA	NA	NA	NA	NA	Uncertain significance	NA	NA	NA
48	KLHL6	cn_amp	NA	cn_amp	3.75	0.214;1;21	3q27.1	3q27.1	NA	NA	CN_gain	7	7	NA	NM_130446.2	NA	cn_amp	cn_amp	NA	NA	NA	NA	NA	NA	NA	Uncertain significance	NA	NA	NA
48	MAP3K13	cn_amp	NA	cn_amp	3.43	0.229;3;13,21,34	3q27.2	3q27.2	NA	NA	CN_gain	14	12	NA	NM_001242314.1	NA	cn_amp	cn_amp	NA	NA	NA	NA	NA	NA	NA	Uncertain significance	NA	NA	NA
48	ETV5	cn_amp	NA	cn_amp	3.94	0.193;31;11,11,11,12,13,15,15,16,16,17,18,18,19,19,20,20,20,20,21,21,22,22,23,23,23,24,24,25,26,26,26	3q27.2	3q27.2	NA	NA	CN_gain	14	14	NA	NM_004454.2	NA	cn_amp	cn_amp	NA	NA	NA	NA	NA	NA	NA	Uncertain significance	NA	NA	NA
48	BCL6	cn_amp	NA	cn_amp	3.15	0.272;6;22,22,28,28,31,31	3q27.3	3q27.3	NA	NA	CN_gain	8	6	NA	NM_001130845.1	NA	cn_amp	cn_amp	NA	NA	NA	NA	NA	NA	NA	Uncertain significance	NA	NA	NA
48	FGF12	cn_amp	NA	cn_amp	4.11	0.232;2;20,27	3q28	3q28	NA	NA	CN_gain	6	6	NA	NM_021032.4	NA	cn_amp	cn_amp	NA	NA	NA	NA	NA	NA	NA	Uncertain significance	NA	NA	NA
48	MET	cn_amp	NA	cn_amp	4.41	0.26;6;14,18,23,24,33,45	7q31.2	7q31.2	NA	NA	CN_gain	28	24	NA	NM_000245.3	NA	cn_amp	cn_amp	NA	NA	NA	NA	NA	NA	NA	Uncertain significance	NA	NA	NA
48	FANCC	frameshift_variant	5	p.K151fs	0.0231	693	9	97934287	NA	NA	LOF	CATTTCAAAAGTGATAAATTTTAAATACTCACATTTT	C	0	NM_000136.2	p.Lys151fs	c.452_456+31del	NM_000136.2(FANCC):c.452_456+31del(p.Lys151fs)	2	1	2	1	NA	NA	PVS1;PM2	Likely pathogenic	4.2	NOVEL	NA
49	ATM	missense_variant	49	p.M2405I	0.2234	856	11	108199873	NA	NA	M2405	G	T	0	NM_000051.3	p.Met2405Ile	c.7215G>T	NM_000051.3(ATM):c.7215G>T(p.Met2405Ile)	14	21	13	29	NA	NA	PM1;PM2;PP3	Uncertain significance	44.4	NOVEL	472053;40;228;1
49	GRIN2A	synonymous_variant	14	p.A1091=	0.3624	516	16	9858128	NA	NA	A1091	G	A	0	NM_000833.4	p.Ala1091=	c.3273C>T	NM_000833.4(GRIN2A):c.3273C>T(p.Ala1091=)	12	20	27	36	NA	NA	PM2;BP4;BP7	Likely benign	51.4	NOVEL	82570;23;342;2
49	LRP1B	synonymous_variant	6	p.S281=	0.1875	656	2	141986759	rs761964973	NA	S281	G	A	8.152e-06	NM_018557.2	p.Ser281=	c.843C>T	NM_018557.2(LRP1B):c.843C>T(p.Ser281=)	7	20	10	14	NA	NA	BP4;BP7	Likely benign	31.8	NOVEL	87857;6;250;1
49	TRRAP	missense_variant	43	p.R2103H	0.0627	526	7	98555701	NA	NA	R2103	G	A	4.066e-06	NM_001244580.1	p.Arg2103His	c.6308G>A	NM_001244580.1(TRRAP):c.6308G>A(p.Arg2103His)	3	3	7	5	NA	NA	PP3	Uncertain significance	10.6	NOVEL	52082;23;247;3
49	BRAF	missense_variant	15	p.V600E	0.4171	971	7	140453136	rs113488022	COSM476	V600	A	T	4.065e-06	NM_004333.4	p.Val600Glu	c.1799T>A	NM_004333.4(BRAF):c.1799T>A(p.Val600Glu)	32	54	30	84	NA	Pathogenic;Likely_pathogenic	PM1;PM2;PP3;PP5	Likely pathogenic	110	HOT	515759;84;516;2
50	FGFR2	missense_variant	7	p.S299N	0.0458	1311	10	123279536	NA	COSM5991481	S299	C	T	0	NM_000141.4	p.Ser299Asn	c.896G>A	NM_000141.4(FGFR2):c.896G>A(p.Ser299Asn)	6	1	0	4	NA	NA	PM1;PM2;PP3	Uncertain significance	7.6	NOVEL	467363;44;322;2
50	ATM	missense_variant	41	p.S2017R	0.3616	777	11	108186594	NA	NA	S2017	T	A	0	NM_000051.3	p.Ser2017Arg	c.6051T>A	NM_000051.3(ATM):c.6051T>A(p.Ser2017Arg)	30	17	9	6	NA	NA	PM1;PM2;BP4	Uncertain significance	50.2	NOVEL	118865;17;395;1
50	PIK3C2G	cn_amp	NA	cn_amp	8.34	NA;0;NA	12p12.3	12p12.3	NA	NA	CN_gain	31	31	NA	NM_001288772.1	NA	cn_amp	cn_amp	NA	NA	NA	NA	NA	NA	NA	Uncertain significance	NA	NA	NA
50	KIT	cn_amp	NA	cn_amp	5.38	NA;0;NA	4q12	4q12	NA	NA	CN_gain	19	19	NA	NM_000222.2	NA	cn_amp	cn_amp	NA	NA	NA	NA	NA	NA	NA	Uncertain significance	NA	NA	NA
50	KDR	cn_amp	NA	cn_amp	4.94	0.176;6;11,11,17,17,18,32	4q12	4q12	NA	NA	CN_gain	29	29	NA	NM_002253.2	NA	cn_amp	cn_amp	NA	NA	NA	NA	NA	NA	NA	Uncertain significance	NA	NA	NA
51	NRAS	missense_variant	2	p.G12D	0.0488	1004	1	115258747	rs121913237	COSM564	G12	C	T	0.0001	NM_002524.4	p.Gly12Asp	c.35G>A	NM_002524.4(NRAS):c.35G>A(p.Gly12Asp)	5	2	3	1	NA	Pathogenic;Likely_pathogenic	PM1;PM2;PP3;PP5	Likely pathogenic	8.6	HOT	717793;80;598;1
51	PTEN	missense_variant	2	p.I50N	0.1087	552	10	89653851	NA	NA	I50	T	A	0	NM_000314.6	p.Ile50Asn	c.149T>A	NM_000314.6(PTEN):c.149T>A(p.Ile50Asn)	7	2	3	1	NA	NA	PM1;PM2;PP3	Uncertain significance	10.6	NOVEL	609775;54;521;1
51	FGF19	intron_variant	2	c.336+13_336+54del	0.2602	269	11	69517974	NA	NA	Intron2_variant	CGGGGACAGGCGCCGGTCCCCCGCCCCGGCGCATCCGCCCCGT	C	0	NM_005117.2	NA	c.336+13_336+54del	NM_005117.2(FGF19):c.336+13_336+54del	1	12	6	26	NA	NA	PM2	Uncertain significance	19.4	NOVEL	NA
51	IRS2	missense_variant	1	p.L1290F	0.8269	260	13	110434533	NA	NA	L1290	G	A	9.038e-06	NM_003749.2	p.Leu1290Phe	c.3868C>T	NM_003749.2(IRS2):c.3868C>T(p.Leu1290Phe)	11	19	50	91	NA	NA	PP3	Uncertain significance	74.4	NOVEL	18964;2;195;1
51	BRCA2	missense_variant	14	p.Q2345E	0.0989	1011	13	32929023	NA	NA	Q2345	C	G	0	NM_000059.3	p.Gln2345Glu	c.7033C>G	NM_000059.3(BRCA2):c.7033C>G(p.Gln2345Glu)	10	11	6	4	NA	NA	PM2;PP3	Uncertain significance	23.2	NOVEL	473812;65;660;2
51	NCOR1	missense_variant	38	p.P1994S	0.1587	542	17	15961815	rs759378123	NA	P1994	G	A	0.0005	NM_006311.3	p.Pro1994Ser	c.5980C>T	NM_006311.3(NCOR1):c.5980C>T(p.Pro1994Ser)	11	6	6	7	NA	NA	NA	Uncertain significance	20.8	NOVEL	71253;4;403;1
51	APCDD1	synonymous_variant	3	p.L223=	0.5527	579	18	10471953	rs775364287	COSM3524187	L223	C	T	0.0002	NM_153000.4	p.Leu223=	c.669C>T	NM_153000.4(APCDD1):c.669C>T(p.Leu223=)	24	42	27	50	NA	NA	PM2;BP4;BP7	Likely benign	83.8	COSMIC	83849;13;273;2
51	GNA11	missense_variant	4	p.R183L	0.1125	1093	19	3115013	NA	NA	R183	G	T	0	NM_002067.4	p.Arg183Leu	c.548G>T	NM_002067.4(GNA11):c.548G>T(p.Arg183Leu)	11	10	13	37	NA	NA	PM1;PM2;PP3	Uncertain significance	34.2	NOVEL	147988;14;312;1
51	MET	cn_amp	NA	cn_amp	2.89	0.175;4;10,12,14,34	7q31.2	7q31.2	NA	NA	CN_gain	28	17	NA	NM_000245.3	NA	cn_amp	cn_amp	NA	NA	NA	NA	NA	NA	NA	Uncertain significance	NA	NA	NA
51	NOTCH1	missense_variant	34	p.D2239N	0.3417	1001	9	139391476	rs747504082	NA	D2239	C	T	0.0005	NM_017617.4	p.Asp2239Asn	c.6715G>A	NM_017617.4(NOTCH1):c.6715G>A(p.Asp2239Asn)	38	35	61	89	NA	NA	PP3	Uncertain significance	120.4	NOVEL	65153;17;275;2
52	CCND1	cn_amp	NA	cn_amp	5.32	NA	11q13.3	11q13.3	NA	NA	CN_gain	13	12	NA	NA	NA	NA	cn_amp	NA	NA	NA	NA	NA	NA	NA	NA
52	FGF19	cn_amp	NA	cn_amp	3.97	NA	11q13.3	11q13.3	NA	NA	CN_gain	10	8	NA	NA	NA	NA	cn_amp	NA	NA	NA	NA	NA	NA	NA	NA
52	FGF3	cn_amp	NA	cn_amp	4.73	NA	11q13.3	11q13.3	NA	NA	CN_gain	11	10	NA	NA	NA	NA	cn_amp	NA	NA	NA	NA	NA	NA	NA	NA
52	FGF4	cn_amp	NA	cn_amp	4.44	NA	11q13.3	11q13.3	NA	NA	CN_gain	11	10	NA	NA	NA	NA	cn_amp	NA	NA	NA	NA	NA	NA	NA	NA
52	EMSY	cn_amp	NA	cn_amp	14.09	NA	11q13.5	11q13.5	NA	NA	CN_gain	29	29	NA	NA	NA	NA	cn_amp	NA	NA	NA	NA	NA	NA	NA	NA
52	KDM5A	cn_amp	NA	cn_amp	6.89	NA	12p13.33	12p13.33	NA	NA	CN_gain	40	40	NA	NA	NA	NA	cn_amp	NA	NA	NA	NA	NA	NA	NA	NA
52	RAD52	cn_amp	NA	cn_amp	6.51	NA	12p13.33	12p13.33	NA	NA	CN_gain	15	15	NA	NA	NA	NA	cn_amp	NA	NA	NA	NA	NA	NA	NA	NA
52	TIPARP	synonymous_variant	4	p.V364=	0.842	385	3	156413659	NA	NA	LOF	C	T	0.0001	NM_001184717.1	p.Val364=	c.1092C>T	NM_001184717.1(TIPARP):c.1092C>T(p.Val364=)	13	47	15	32	-1	-1	LOW.synonymous_variant	Likely Benign
52	RPTOR	cn_amp	NA	cn_amp	4.13	NA	17q25.3	17q25.3	NA	NA	CN_gain	34	27	NA	NA	NA	NA	cn_amp	NA	NA	NA	NA	NA	NA	NA	NA
52	SOX10	cn_amp	NA	cn_amp	3.82	NA	22q13.1	22q13.1	NA	NA	CN_gain	14	11	NA	NA	NA	NA	cn_amp	NA	NA	NA	NA	NA	NA	NA	NA
52	NF1	frameshift_variant	8	p.I275fs	0.514	1077	17	29509614	NA	NA	LOF	CCTTAT	C	0	NM_000267.3	p.Ile275fs	c.823_827del	NM_000267.3(NF1):c.823_827del(p.Ile275fs)	54	42	19	20	-1	-1		uncertain
52	CARD11	missense_variant	3	p.P44L	0.089	2263	7	2987298	NA	NA	P44	G	A	0	NM_032415.5	p.Pro44Leu	c.131C>T	NM_032415.5(CARD11):c.131C>T(p.Pro44Leu)	20	10	14	11	2	-1		uncertain
52	EPHA3	cn_amp	NA	cn_amp	4.59	NA	3p11.1	3p11.1	NA	NA	CN_gain	23	23	NA	NA	NA	NA	cn_amp	NA	NA	NA	NA	NA	NA	NA	NA
52	MITF	cn_amp	NA	cn_amp	5.73	NA	3p13	3p13	NA	NA	CN_gain	19	19	NA	NA	NA	NA	cn_amp	NA	NA	NA	NA	NA	NA	NA	NA
52	MLH1	cn_amp	NA	cn_amp	4.42	NA	3p22.2	3p22.2	NA	NA	CN_gain	22	21	NA	NA	NA	NA	cn_amp	NA	NA	NA	NA	NA	NA	NA	NA
52	TGFBR2	cn_amp	NA	cn_amp	3.35	NA	3p24.1	3p24.1	NA	NA	CN_gain	14	9	NA	NA	NA	NA	cn_amp	NA	NA	NA	NA	NA	NA	NA	NA
52	RAF1	cn_amp	NA	cn_amp	4.01	NA	3p25.2	3p25.2	NA	NA	CN_gain	18	17	NA	NA	NA	NA	cn_amp	NA	NA	NA	NA	NA	NA	NA	NA
52	FANCD2	cn_amp	NA	cn_amp	4.02	NA	3p25.3	3p25.3	NA	NA	CN_gain	43	36	NA	NA	NA	NA	cn_amp	NA	NA	NA	NA	NA	NA	NA	NA
52	CRBN	cn_amp	NA	cn_amp	5.85	NA	3p26.2	3p26.2	NA	NA	CN_gain	11	11	NA	NA	NA	NA	cn_amp	NA	NA	NA	NA	NA	NA	NA	NA
52	MSH6	frameshift_variant	7	p.V1192fs	0.439	909	2	48032767	NA	NA	LOF	A	AT	0	NM_000179.2	p.Val1192fs	c.3573dupT	NM_000179.2(MSH6):c.3573dupT(p.Val1192fs)	32	32	36	44	-1	-1	LOF.HIGH	Likely Pathogenic
52	CARD11	cn_amp	NA	cn_amp	3.33	NA	7p22.2	7p22.2	NA	NA	CN_gain	27	20	NA	NA	NA	NA	cn_amp	NA	NA	NA	NA	NA	NA	NA	NA
52	KAT6A	cn_amp	NA	cn_amp	3.17	NA	8p11.21	8p11.21	NA	NA	CN_gain	48	30	NA	NA	NA	NA	cn_amp	NA	NA	NA	NA	NA	NA	NA	NA
52	GRIN2A	synonymous_variant	13	p.K844=	0.703	219	16	9862771	NA	NA	LOF	C	T	0.0007	NM_000833.4	p.Lys844=	c.2532G>A	NM_000833.4(GRIN2A):c.2532G>A(p.Lys844=)	13	11	29	22	-1	-1	LOW.synonymous_variant	Likely Benign
53	CHUK	missense_variant	13	p.L469W	0.56	595	10	101964364	NA	NA	L469	A	C	0	NM_001278.4	p.Leu469Trp	c.1406T>G	NM_001278.4(CHUK):c.1406T>G(p.Leu469Trp)	13	26	73	111	1	-1		uncertain
53	SOCS1	missense_variant	2	p.A76G	0.429	133	16	11349109	NA	NA	A76	G	C	0	NM_003745.1	p.Ala76Gly	c.227C>G	NM_003745.1(SOCS1):c.227C>G(p.Ala76Gly)	0	4	7	35	1	-1		uncertain
53	SOCS1	missense_variant	2	p.P50L	0.365	96	16	11349187	NA	NA	P50	G	A	0	NM_003745.1	p.Pro50Leu	c.149C>T	NM_003745.1(SOCS1):c.149C>T(p.Pro50Leu)	0	4	8	18	2	-1		uncertain
53	PARP2	cn_amp	NA	cn_amp	3.71	NA	14q11.2	14q11.2	NA	NA	CN_gain	18	15	NA	NA	NA	NA	cn_amp	NA	NA	NA	NA	NA	NA	NA	NA
53	FANCM	cn_amp	NA	cn_amp	3.36	NA	14q21.2	14q21.2	NA	NA	CN_gain	52	44	NA	NA	NA	NA	cn_amp	NA	NA	NA	NA	NA	NA	NA	NA
53	AKT1	cn_amp	NA	cn_amp	3.97	NA	14q32.33	14q32.33	NA	NA	CN_gain	18	16	NA	NA	NA	NA	cn_amp	NA	NA	NA	NA	NA	NA	NA	NA
53	NTRK3	cn_amp	NA	cn_amp	3.15	NA	15q25.3	15q25.3	NA	NA	CN_gain	26	16	NA	NA	NA	NA	cn_amp	NA	NA	NA	NA	NA	NA	NA	NA
53	BLM	cn_amp	NA	cn_amp	3.31	NA	15q26.1	15q26.1	NA	NA	CN_gain	30	24	NA	NA	NA	NA	cn_amp	NA	NA	NA	NA	NA	NA	NA	NA
53	FANCI	cn_amp	NA	cn_amp	3.87	NA	15q26.1	15q26.1	NA	NA	CN_gain	43	38	NA	NA	NA	NA	cn_amp	NA	NA	NA	NA	NA	NA	NA	NA
53	IGF1R	cn_amp	NA	cn_amp	3.08	NA	15q26.3	15q26.3	NA	NA	CN_gain	33	20	NA	NA	NA	NA	cn_amp	NA	NA	NA	NA	NA	NA	NA	NA
53	BRCA1	cn_amp	NA	cn_amp	3.02	NA	17q21.31	17q21.31	NA	NA	CN_gain	57	37	NA	NA	NA	NA	cn_amp	NA	NA	NA	NA	NA	NA	NA	NA
53	BRIP1	cn_amp	NA	cn_amp	4.42	NA	17q23.2	17q23.2	NA	NA	CN_gain	31	31	NA	NA	NA	NA	cn_amp	NA	NA	NA	NA	NA	NA	NA	NA
53	GNA13	cn_amp	NA	cn_amp	3.93	NA	17q24.1	17q24.1	NA	NA	CN_gain	9	9	NA	NA	NA	NA	cn_amp	NA	NA	NA	NA	NA	NA	NA	NA
53	PRKAR1A	cn_amp	NA	cn_amp	4.35	NA	17q24.2	17q24.2	NA	NA	CN_gain	11	11	NA	NA	NA	NA	cn_amp	NA	NA	NA	NA	NA	NA	NA	NA
53	NOTCH2	cn_amp	NA	cn_amp	4.48	NA	1p11.2	1p11.2	NA	NA	CN_gain	60	58	NA	NA	NA	NA	cn_amp	NA	NA	NA	NA	NA	NA	NA	NA
53	FAM46C	cn_amp	NA	cn_amp	3.74	NA	1p12	1p12	NA	NA	CN_gain	10	10	NA	NA	NA	NA	cn_amp	NA	NA	NA	NA	NA	NA	NA	NA
53	NTRK1	cn_amp	NA	cn_amp	3.26	NA	1q23.1	1q23.1	NA	NA	CN_gain	48	36	NA	NA	NA	NA	cn_amp	NA	NA	NA	NA	NA	NA	NA	NA
53	DDR2	cn_amp	NA	cn_amp	3.87	NA	1q23.3	1q23.3	NA	NA	CN_gain	20	17	NA	NA	NA	NA	cn_amp	NA	NA	NA	NA	NA	NA	NA	NA
53	BCR	cn_amp	NA	cn_amp	3.26	NA	22q11.23	22q11.23	NA	NA	CN_gain	24	16	NA	NA	NA	NA	cn_amp	NA	NA	NA	NA	NA	NA	NA	NA
53	EWSR1	cn_amp	NA	cn_amp	3.42	NA	22q12.2	22q12.2	NA	NA	CN_gain	91	56	NA	NA	NA	NA	cn_amp	NA	NA	NA	NA	NA	NA	NA	NA
53	MLH1	missense_variant	12	p.R385C	0.585	860	3	37067242	rs63750760	COSM1422593	R385	C	T	0.0003	NM_000249.3	p.Arg385Cys	c.1153C>T	NM_000249.3(MLH1):c.1153C>T(p.Arg385Cys)	32	28	104	121	2	4|0|4	ClinVar=4	Likely Pathogenic
53	RET	synonymous_variant	7	p.T451=	0.246	220	10	43606744	NA	NA	LOF	G	A	0	NM_020975.4	p.Thr451=	c.1353G>A	NM_020975.4(RET):c.1353G>A(p.Thr451=)	3	3	9	20	-1	-1	LOW.synonymous_variant	Likely Benign
53	FANCE	cn_amp	NA	cn_amp	3.46	NA	6p21.31	6p21.31	NA	NA	CN_gain	13	9	NA	NA	NA	NA	cn_amp	NA	NA	NA	NA	NA	NA	NA	NA
53	DAXX	cn_amp	NA	cn_amp	3.58	NA	6p21.32	6p21.32	NA	NA	CN_gain	18	15	NA	NA	NA	NA	cn_amp	NA	NA	NA	NA	NA	NA	NA	NA
53	NOTCH4	cn_amp	NA	cn_amp	3.32	NA	6p21.32	6p21.32	NA	NA	CN_gain	57	35	NA	NA	NA	NA	cn_amp	NA	NA	NA	NA	NA	NA	NA	NA
53	ESR1	cn_del	NA	cn_del	0.89	NA	6q25.1	6q25.1	NA	NA	CN_loss	16	12	NA	NA	NA	NA	cn_del	NA	NA	NA	NA	NA	NA	NA	NA
53	MET	cn_amp	NA	cn_amp	6.13	NA	7q31.2	7q31.2	NA	NA	CN_gain	77	77	NA	NA	NA	NA	cn_amp	NA	NA	NA	NA	NA	NA	NA	NA
53	NBN	cn_amp	NA	cn_amp	4.39	NA	8q21.3	8q21.3	NA	NA	CN_gain	22	21	NA	NA	NA	NA	cn_amp	NA	NA	NA	NA	NA	NA	NA	NA
53	RUNX1T1	cn_amp	NA	cn_amp	4.21	NA	8q21.3	8q21.3	NA	NA	CN_gain	16	13	NA	NA	NA	NA	cn_amp	NA	NA	NA	NA	NA	NA	NA	NA
53	MYC	cn_amp	NA	cn_amp	4.13	NA	8q24.21	8q24.21	NA	NA	CN_gain	12	10	NA	NA	NA	NA	cn_amp	NA	NA	NA	NA	NA	NA	NA	NA
54	APC	frameshift_variant	16	p.P1483fs	0.613	1054	5	112175737	NA	NA	LOF	TC	T	0	NM_000038.5	p.Pro1483fs	c.4448del	NM_000038.5(APC):c.4448del(p.Pro1483fs)	37	78	24	26	-1	-1	LOF.HIGH	Likely Pathogenic
54	NRAS	missense_variant	2	p.G13R	0.456	2081	1	115258745	rs121434595	COSM569	G13	C	G	0	NM_002524.4	p.Gly13Arg	c.37G>C	NM_002524.4(NRAS):c.37G>C(p.Gly13Arg)	65	96	24	29	2	5|5	ClinVar=5	Pathogenic
54	NOTCH3	frameshift_variant	17	p.C928fs	0.416	243	19	15292397	NA	NA	LOF	AG	A	0	NM_000435.2	p.Cys928fs	c.2781del	NM_000435.2(NOTCH3):c.2781del(p.Cys928fs)	4	20	27	33	-1	-1		uncertain
54	TSC2	missense_variant	2	p.T36M	0.192	1419	16	2098723	rs376280172	NA	T36	C	T	0	NM_000548.4	p.Thr36Met	c.107C>T	NM_000548.4(TSC2):c.107C>T(p.Thr36Met)	25	27	13	11	2	-1		uncertain
54	ASXL1	cn_amp	NA	cn_amp	4.57	NA	20q11.21	20q11.21	NA	NA	CN_gain	45	44	NA	NA	NA	NA	cn_amp	NA	NA	NA	NA	NA	NA	NA	NA
54	SRC	cn_amp	NA	cn_amp	4.9	NA	20q11.23	20q11.23	NA	NA	CN_gain	11	11	NA	NA	NA	NA	cn_amp	NA	NA	NA	NA	NA	NA	NA	NA
54	TOP1	cn_amp	NA	cn_amp	5	NA	20q12	20q12	NA	NA	CN_gain	22	21	NA	NA	NA	NA	cn_amp	NA	NA	NA	NA	NA	NA	NA	NA
54	AURKA	cn_amp	NA	cn_amp	5.04	NA	20q13.2	20q13.2	NA	NA	CN_gain	9	9	NA	NA	NA	NA	cn_amp	NA	NA	NA	NA	NA	NA	NA	NA
54	GNAS	cn_amp	NA	cn_amp	4.47	NA	20q13.32	20q13.32	NA	NA	CN_gain	40	40	NA	NA	NA	NA	cn_amp	NA	NA	NA	NA	NA	NA	NA	NA
54	ARFRP1	cn_amp	NA	cn_amp	4.4	NA	20q13.33	20q13.33	NA	NA	CN_gain	10	10	NA	NA	NA	NA	cn_amp	NA	NA	NA	NA	NA	NA	NA	NA
54	SOX10	cn_amp	NA	cn_amp	3.46	NA	22q13.1	22q13.1	NA	NA	CN_gain	14	13	NA	NA	NA	NA	cn_amp	NA	NA	NA	NA	NA	NA	NA	NA
54	CARD11	missense_variant	9	p.R423Q	0.185	476	7	2976744	NA	COSM173991	R423	C	T	0.0002	NM_032415.5	p.Arg423Gln	c.1268G>A	NM_032415.5(CARD11):c.1268G>A(p.Arg423Gln)	8	10	14	8	2	-1		uncertain
54	CCND3	synonymous_variant	2	p.T128=	0.558	163	6	41908138	NA	NA	LOF	G	T	0	NM_001760.4	p.Thr128=	c.384C>A	NM_001760.4(CCND3):c.384C>A(p.Thr128=)	7	9	15	24	-1	-1	LOW.synonymous_variant	Likely Benign
55	KMT2A	frameshift_variant	11	p.R1487fs	0.767	691	11	118359453	NA	NA	LOF	G	GA	0	NM_001197104.1	p.Arg1487fs	c.4459dupA	NM_001197104.1(KMT2A):c.4459dupA(p.Arg1487fs)	26	73	66	128	-1	-1		uncertain
55	CCND1	cn_amp	NA	cn_amp	6.87	NA	11q13.3	11q13.3	NA	NA	CN_gain	13	13	NA	NA	NA	NA	cn_amp	NA	NA	NA	NA	NA	NA	NA	NA
55	FGF19	cn_amp	NA	cn_amp	5.39	NA	11q13.3	11q13.3	NA	NA	CN_gain	10	9	NA	NA	NA	NA	cn_amp	NA	NA	NA	NA	NA	NA	NA	NA
55	FGF3	cn_amp	NA	cn_amp	4.86	NA	11q13.3	11q13.3	NA	NA	CN_gain	11	11	NA	NA	NA	NA	cn_amp	NA	NA	NA	NA	NA	NA	NA	NA
55	FGF4	cn_amp	NA	cn_amp	5.83	NA	11q13.3	11q13.3	NA	NA	CN_gain	11	11	NA	NA	NA	NA	cn_amp	NA	NA	NA	NA	NA	NA	NA	NA
55	EMSY	cn_amp	NA	cn_amp	8.64	NA	11q13.5	11q13.5	NA	NA	CN_gain	29	29	NA	NA	NA	NA	cn_amp	NA	NA	NA	NA	NA	NA	NA	NA
55	MRE11A	cn_amp	NA	cn_amp	4.02	NA	11q21	11q21	NA	NA	CN_gain	18	17	NA	NA	NA	NA	cn_amp	NA	NA	NA	NA	NA	NA	NA	NA
55	LRP1B	missense_variant	24	p.D1279G	0.037	1261	2	141643835	NA	NA	D1279	T	C	0	NM_018557.2	p.Asp1279Gly	c.3836A>G	NM_018557.2(LRP1B):c.3836A>G(p.Asp1279Gly)	3	5	6	12	2	-1		uncertain
55	LRP1B	splice_acceptor_variant	14	NA	0.247	1141	2	141763027	NA	NA	Exon14_splice_site	C	A	0	NM_018557.2	NA	c.2381-1G>T	NM_018557.2(LRP1B):c.2381-1G>T	21	35	28	61	3	-1	functional.Pred|3	uncertain
55	PDGFRB	synonymous_variant	6	p.L283=	0.145	387	5	149513236	NA	NA	LOF	A	G	0	NM_002609.3	p.Leu283=	c.847T>C	NM_002609.3(PDGFRB):c.847T>C(p.Leu283=)	3	2	13	16	-1	-1	LOW.synonymous_variant	Likely Benign
55	NCOR1	synonymous_variant	20	p.D823=	0.886	739	17	16004785	rs377605315	COSM559665	LOF	G	A	0.0001	NM_006311.3	p.Asp823=	c.2469C>T	NM_006311.3(NCOR1):c.2469C>T(p.Asp823=)	43	85	74	127	-1	-1	LOW.synonymous_variant	Likely Benign
55	PIK3C2G	missense_variant	23	p.D1048N	0.513	719	12	18656340	NA	NA	D1048	G	A	0	NM_001288772.1	p.Asp1048Asn	c.3142G>A	NM_001288772.1(PIK3C2G):c.3142G>A(p.Asp1048Asn)	25	46	40	91	1	-1		uncertain
55	BRAF	fusion	intergenic_Intron8	KCTD15-BRAF	0.335	1253	19:34355303_7:140492650	19:34355303_7:140492650	NA	NA	Intron8_fusion	5;19;23;64	2;17;5;40	NA	NA	NA	NA	KCTD15-BRAF(Kintergenic:B9)	5	19	23	64	NA	NA	NA	NA
55	CCNE1	cn_amp	NA	cn_amp	3.55	NA	19q12	19q12	NA	NA	CN_gain	12	9	NA	NA	NA	NA	cn_amp	NA	NA	NA	NA	NA	NA	NA	NA
55	AKT2	cn_amp	NA	cn_amp	4.04	NA	19q13.2	19q13.2	NA	NA	CN_gain	14	13	NA	NA	NA	NA	cn_amp	NA	NA	NA	NA	NA	NA	NA	NA
55	NF1	splice_region_variant	3	p.G96G	0.806	479	17	29486111	NA	COSM3515819	Exon3_splice_site	G	A	0	NM_000267.3	p.Gly96Gly	c.288G>A	NM_000267.3(NF1):c.288G>A(p.Gly96Gly)	27	30	58	114	-1	-1	LOW.splice_region_variant&synonymous_variant	Likely Benign
55	NFE2L2	cn_amp	NA	cn_amp	3.17	NA	2q31.2	2q31.2	NA	NA	CN_gain	16	13	NA	NA	NA	NA	cn_amp	NA	NA	NA	NA	NA	NA	NA	NA
55	ASXL1	missense_variant	12	p.Q708E	0.426	1006	20	31022637	NA	NA	Q708	C	G	0	NM_015338.5	p.Gln708Glu	c.2122C>G	NM_015338.5(ASXL1):c.2122C>G(p.Gln708Glu)	26	42	65	127	2	-1		uncertain
55	MITF	cn_amp	NA	cn_amp	3.84	NA	3p13	3p13	NA	NA	CN_gain	19	17	NA	NA	NA	NA	cn_amp	NA	NA	NA	NA	NA	NA	NA	NA
55	BAP1	cn_amp	NA	cn_amp	3.18	NA	3p21.1	3p21.1	NA	NA	CN_gain	24	16	NA	NA	NA	NA	cn_amp	NA	NA	NA	NA	NA	NA	NA	NA
55	SETD2	cn_amp	NA	cn_amp	3.18	NA	3p21.31	3p21.31	NA	NA	CN_gain	71	51	NA	NA	NA	NA	cn_amp	NA	NA	NA	NA	NA	NA	NA	NA
55	CTNNB1	cn_amp	NA	cn_amp	3.71	NA	3p22.1	3p22.1	NA	NA	CN_gain	22	21	NA	NA	NA	NA	cn_amp	NA	NA	NA	NA	NA	NA	NA	NA
55	CTNNB1	missense_variant	3	p.T41A	0.17	1414	3	41266124	rs121913412	COSM5664	T41	A	G	0	NM_001904.3	p.Thr41Ala	c.121A>G	NM_001904.3(CTNNB1):c.121A>G(p.Thr41Ala)	18	23	34	59	2	5|5|255	ClinVar=5	Pathogenic
55	RB1	synonymous_variant	19	p.F636=	0.201	829	13	49030433	NA	NA	LOF	C	T	0	NM_000321.2	p.Phe636=	c.1908C>T	NM_000321.2(RB1):c.1908C>T(p.Phe636=)	12	11	26	34	-1	-1	LOW.synonymous_variant	Likely Benign
55	KMT2D	missense_variant	20	p.M1660V	0.526	527	12	49438291	NA	NA	M1660	T	C	0	NM_003482.3	p.Met1660Val	c.4978A>G	NM_003482.3(KMT2D):c.4978A>G(p.Met1660Val)	18	11	56	83	1	-1		uncertain
55	PMS2	synonymous_variant	6	p.G209=	0.051	1877	7	6038817	NA	NA	LOF	T	C	0	NM_000535.6	p.Gly209=	c.627A>G	NM_000535.6(PMS2):c.627A>G(p.Gly209=)	10	7	14	26	-1	-1	LOW.synonymous_variant	Likely Benign
55	REL	synonymous_variant	11	p.S609=	0.068	1671	2	61149637	NA	NA	LOF	T	C	0	NM_002908.3	p.Ser609=	c.1827T>C	NM_002908.3(REL):c.1827T>C(p.Ser609=)	8	17	17	26	-1	-1	LOW.synonymous_variant	Likely Benign
55	DAXX	cn_amp	NA	cn_amp	3.12	NA	6p21.32	6p21.32	NA	NA	CN_gain	18	12	NA	NA	NA	NA	cn_amp	NA	NA	NA	NA	NA	NA	NA	NA
55	ETV1	cn_amp	NA	cn_amp	3.55	NA	7p21.2	7p21.2	NA	NA	CN_gain	335	289	NA	NA	NA	NA	cn_amp	NA	NA	NA	NA	NA	NA	NA	NA
55	NTRK3	missense_variant	20	p.I823T	0.152	388	15	88420218	NA	NA	I823	A	G	0	NM_001012338.2	p.Ile823Thr	c.2468T>C	NM_001012338.2(NTRK3):c.2468T>C(p.Ile823Thr)	5	5	8	16	1	-1		uncertain
55	EPHA3	missense_variant	6	p.L455W	0.314	1287	3	89445044	NA	NA	L455	T	G	0	NM_005233.5	p.Leu455Trp	c.1364T>G	NM_005233.5(EPHA3):c.1364T>G(p.Leu455Trp)	29	43	43	108	2	-1		uncertain
55	NBN	cn_amp	NA	cn_amp	3.42	NA	8q21.3	8q21.3	NA	NA	CN_gain	22	20	NA	NA	NA	NA	cn_amp	NA	NA	NA	NA	NA	NA	NA	NA
55	RUNX1T1	cn_amp	NA	cn_amp	3.7	NA	8q21.3	8q21.3	NA	NA	CN_gain	16	11	NA	NA	NA	NA	cn_amp	NA	NA	NA	NA	NA	NA	NA	NA
55	MYC	cn_amp	NA	cn_amp	3.79	NA	8q24.21	8q24.21	NA	NA	CN_gain	12	11	NA	NA	NA	NA	cn_amp	NA	NA	NA	NA	NA	NA	NA	NA
56	CBL	splice_acceptor_variant	8	c.1096-1G>C	0.2086	561	11	119148875	rs397517076	COSM34063	Exon8_splice_site	G	C	0	NM_005188.3	NA	c.1096-1G>C	NM_005188.3(CBL):c.1096-1G>C	9	15	7	18	NA	Pathogenic	PVS1;PM2;PP3;PP5	Pathogenic	28.8	COSMIC	75907;6;309;1
56	PIK3C2G	synonymous_variant	2	p.T120=	0.1827	1538	12	18435375	NA	NA	T120	G	A	4.072e-06	NM_001288772.1	p.Thr120=	c.360G>A	NM_001288772.1(PIK3C2G):c.360G>A(p.Thr120=)	18	47	12	24	NA	NA	BP4;BP7	Likely benign	67.6	NOVEL	147950;31;749;2
56	BRCA2	synonymous_variant	10	p.T582=	0.2377	1018	13	32907361	NA	NA	T582	T	G	0	NM_000059.3	p.Thr582=	c.1746T>G	NM_000059.3(BRCA2):c.1746T>G(p.Thr582=)	14	43	18	34	NA	NA	PM2;BP4;BP7	Likely benign	66	NOVEL	545176;50;341;1
56	NF1	frameshift_variant	11	p.A399fs	0.1087	646	17	29528433	NA	NA	LOF	GCCTGGCTCAGAATTCA	G	0	NM_000267.3	p.Ala399fs	c.1194_1209del	NM_000267.3(NF1):c.1194_1209del(p.Ala399fs)	2	7	8	24	NA	NA	PVS1;PM2	Likely pathogenic	17.2	NOVEL	NA
56	STK11	missense_variant	4	p.H168R	0.2813	455	19	1220410	NA	COSM6083775,COSM6083774	H168	A	G	0	NM_000455.4	p.His168Arg	c.503A>G	NM_000455.4(STK11):c.503A>G(p.His168Arg)	7	7	23	41	NA	NA	PM1;PM2;PP3	Uncertain significance	34.6	NOVEL	193630;36;3524;4
56	AR	missense_variant	1	p.P286A	0.2331	842	X	66765844	NA	NA	P286	C	G	0	NM_000044.3	p.Pro286Ala	c.856C>G	NM_000044.3(AR):c.856C>G(p.Pro286Ala)	14	23	22	46	NA	NA	PM2	Uncertain significance	54.8	NOVEL	79658;7;189;1
57	PTEN	cn_del	NA	cn_del	0.78	0.19;1;19	10q23.31	10q23.31	NA	NA	CN_loss	9	6	NA	NM_000314.6	NA	cn_del	cn_del	NA	NA	NA	NA	NA	NA	NA	Uncertain significance	NA	NA	NA
57	ERBB3	missense_variant	21	p.G854D	0.3595	420	12	56491669	NA	NA	G854	G	A	0	NM_001982.3	p.Gly854Asp	c.2561G>A	NM_001982.3(ERBB3):c.2561G>A(p.Gly854Asp)	11	16	15	34	NA	NA	PM1;PM2;PP3	Uncertain significance	39.6	NOVEL	68257;6;314;2
57	ASXL1	cn_amp	NA	cn_amp	3.79	0.283;2;27,30	20q11.21	20q11.21	NA	NA	CN_gain	12	11	NA	NM_015338.5	NA	cn_amp	cn_amp	NA	NA	NA	NA	NA	NA	NA	Uncertain significance	NA	NA	NA
57	SRC	cn_amp	NA	cn_amp	2.92	NA;0;NA	20q11.23	20q11.23	NA	NA	CN_gain	11	5	NA	NM_198291.2	NA	cn_amp	cn_amp	NA	NA	NA	NA	NA	NA	NA	Uncertain significance	NA	NA	NA
57	TOP1	cn_amp	NA	cn_amp	3.72	NA;0;NA	20q12	20q12	NA	NA	CN_gain	22	21	NA	NM_003286.2	NA	cn_amp	cn_amp	NA	NA	NA	NA	NA	NA	NA	Uncertain significance	NA	NA	NA
57	SOX10	missense_variant	2	p.E50K	0.5522	230	22	38379644	NA	NA	E50	C	T	0	NM_006941.3	p.Glu50Lys	c.148G>A	NM_006941.3(SOX10):c.148G>A(p.Glu50Lys)	4	10	35	33	NA	NA	PM1;PM2;PP3	Uncertain significance	39.6	NOVEL	8302;0;1254;0
57	KDR	missense_variant	21	p.G942E	0.3829	444	4	55961115	NA	COSM3301541	G942	C	T	0	NM_002253.2	p.Gly942Glu	c.2825G>A	NM_002253.2(KDR):c.2825G>A(p.Gly942Glu)	13	24	12	44	NA	NA	PM1;PM2;PP3	Uncertain significance	48.2	NOVEL	63125;10;194;1
57	RICTOR	cn_amp	NA	cn_amp	3.65	0.22;4;11,13,31,32	5p13.1	5p13.1	NA	NA	CN_gain	38	32	NA	NM_001285439.1	NA	cn_amp	cn_amp	NA	NA	NA	NA	NA	NA	NA	Uncertain significance	NA	NA	NA
57	IL7R	cn_amp	NA	cn_amp	4.47	0.252;7;20,22,23,23,29,29,30	5p13.2	5p13.2	NA	NA	CN_gain	8	8	NA	NM_002185.3	NA	cn_amp	cn_amp	NA	NA	NA	NA	NA	NA	NA	Uncertain significance	NA	NA	NA
57	NOTCH4	missense_variant	13	p.S676P	0.3133	317	6	32182028	NA	NA	S676	A	G	0	NM_004557.3	p.Ser676Pro	c.2026T>C	NM_004557.3(NOTCH4):c.2026T>C(p.Ser676Pro)	10	6	10	16	NA	NA	PM2;BP4	Uncertain significance	24	NOVEL	36833;8;200;2
58	NRAS	missense_variant	3	p.Q61K	0.6346	1271	1	115256530	rs121913254	COSM580	Q61	G	T	0	NM_002524.4	p.Gln61Lys	c.181C>A	NM_002524.4(NRAS):c.181C>A(p.Gln61Lys)	61	81	87	186	NA	Pathogenic;Likely_pathogenic;not_provided	PM1;PM2;PP3;PP5	Likely pathogenic	215.2	HOT	500971;21;334;1
58	RET	cn_del	NA	cn_del	0.8	0.176;1;18	10q11.21	10q11.21	NA	NA	CN_loss	15	13	NA	NM_020975.4	NA	cn_del	cn_del	NA	NA	NA	NA	NA	NA	NA	Uncertain significance	NA	NA	NA
58	FGF3	missense_variant	1	p.A18E	0.0868	311	11	69633649	NA	NA	A18	G	T	0	NM_005247.2	p.Ala18Glu	c.53C>A	NM_005247.2(FGF3):c.53C>A(p.Ala18Glu)	1	2	6	13	NA	NA	PM2;PP3	Uncertain significance	8.8	NOVEL	7420;0;1790;0
58	CCND1	cn_amp	NA	cn_amp	4.74	NA;0;NA	11q13.3	11q13.3	NA	NA	CN_gain	10	8	NA	NM_053056.2	NA	cn_amp	cn_amp	NA	NA	NA	NA	NA	NA	NA	Uncertain significance	NA	NA	NA
58	FGF19	cn_amp	NA	cn_amp	3	0.384;5;34,34,38,43,43	11q13.3	11q13.3	NA	NA	CN_gain	8	4	NA	NM_005117.2	NA	cn_amp	cn_amp	NA	NA	NA	NA	NA	NA	NA	Uncertain significance	NA	NA	NA
58	EMSY	cn_amp	NA	cn_amp	4.15	NA;0;NA	11q13.5	11q13.5	NA	NA	CN_gain	20	18	NA	NM_001300942.1	NA	cn_amp	cn_amp	NA	NA	NA	NA	NA	NA	NA	Uncertain significance	NA	NA	NA
58	IRS2	cn_amp	NA	cn_amp	3.93	0.153;4;11,13,17,20	13q34	13q34	NA	NA	CN_gain	7	5	NA	NM_003749.2	NA	cn_amp	cn_amp	NA	NA	NA	NA	NA	NA	NA	Uncertain significance	NA	NA	NA
58	GRIN2A	missense_variant	14	p.P1148Q	0.3205	1014	16	9857958	NA	NA	P1148	G	T	0	NM_000833.4	p.Pro1148Gln	c.3443C>A	NM_000833.4(GRIN2A):c.3443C>A(p.Pro1148Gln)	21	26	57	70	NA	NA	PM1;PM2;PP3	Uncertain significance	90	NOVEL	76093;10;306;1
58	AKT3	cn_del	NA	cn_del	0.79	0.151;4;12,12,13,23	1q43	1q43	NA	NA	CN_loss	14	8	NA	NM_005465.4	NA	cn_del	cn_del	NA	NA	NA	NA	NA	NA	NA	Uncertain significance	NA	NA	NA
58	ASXL1	cn_amp	NA	cn_amp	3.56	NA;0;NA	20q11.21	20q11.21	NA	NA	CN_gain	12	10	NA	NM_015338.5	NA	cn_amp	cn_amp	NA	NA	NA	NA	NA	NA	NA	Uncertain significance	NA	NA	NA
58	SRC	cn_amp	NA	cn_amp	3.39	0.406;1;41	20q11.23	20q11.23	NA	NA	CN_gain	11	6	NA	NM_198291.2	NA	cn_amp	cn_amp	NA	NA	NA	NA	NA	NA	NA	Uncertain significance	NA	NA	NA
58	TOP1	cn_amp	NA	cn_amp	3.16	NA;0;NA	20q12	20q12	NA	NA	CN_gain	22	15	NA	NM_003286.2	NA	cn_amp	cn_amp	NA	NA	NA	NA	NA	NA	NA	Uncertain significance	NA	NA	NA
58	ZNF217	cn_amp	NA	cn_amp	3.28	NA;0;NA	20q13.2	20q13.2	NA	NA	CN_gain	4	2	NA	NM_006526.2	NA	cn_amp	cn_amp	NA	NA	NA	NA	NA	NA	NA	Uncertain significance	NA	NA	NA
58	AURKA	cn_amp	NA	cn_amp	3.25	0.415;1;42	20q13.2	20q13.2	NA	NA	CN_gain	8	6	NA	NM_001323303.1	NA	cn_amp	cn_amp	NA	NA	NA	NA	NA	NA	NA	Uncertain significance	NA	NA	NA
58	GNAS	cn_amp	NA	cn_amp	3.11	NA;0;NA	20q13.32	20q13.32	NA	NA	CN_gain	12	5	NA	NM_080425.3	NA	cn_amp	cn_amp	NA	NA	NA	NA	NA	NA	NA	Uncertain significance	NA	NA	NA
58	ARFRP1	cn_amp	NA	cn_amp	3.47	NA;0;NA	20q13.33	20q13.33	NA	NA	CN_gain	7	5	NA	NM_001267547.2	NA	cn_amp	cn_amp	NA	NA	NA	NA	NA	NA	NA	Uncertain significance	NA	NA	NA
58	IL7R	frameshift_variant	8	p.Q445fs	0.394	566	5	35876539	NA	NA	LOF	AT	A	0	NM_002185.3	p.Gln445fs	c.1332del	NM_002185.3(IL7R):c.1332del(p.Gln445fs)	14	18	50	59	NA	NA	PM2	Uncertain significance	70.2	NOVEL	NA
59	IKBKE	missense_variant	5	p.Y88H	0.0946	666	1	206648241	NA	NA	Y88	T	C	4.062e-06	NM_014002.3	p.Tyr88His	c.262T>C	NM_014002.3(IKBKE):c.262T>C(p.Tyr88His)	2	2	15	23	NA	NA	PM1;PP3	Uncertain significance	17.2	NOVEL	42246;7;138;1
59	ZNF217	synonymous_variant	3	p.V924=	0.0405	1628	20	52192531	NA	NA	V924	C	A	0	NM_006526.2	p.Val924=	c.2772G>T	NM_006526.2(ZNF217):c.2772G>T(p.Val924=)	1	7	7	35	NA	NA	PM2;BP4;BP7	Likely benign	17.8	NOVEL	125529;20;416;2
59	EP300	cn_amp	NA	cn_amp	4.64	0.107;3;10,11,11	22q13.2	22q13.2	NA	NA	CN_gain	31	30	NA	NM_001429.3	NA	cn_amp	cn_amp	NA	NA	NA	NA	NA	NA	NA	Uncertain significance	NA	NA	NA
59	NSD1	stop_gained	5	p.E1051*	0.0259	2356	5	176638551	NA	NA	LOF	G	T	0	NM_022455.4	p.Glu1051*	c.3151G>T	NM_022455.4(NSD1):c.3151G>T(p.Glu1051*)	4	7	7	11	NA	NA	PVS1;PM2;PP3	Pathogenic	16	NOVEL	162457;23;552;1
59	BRAF	missense_variant	15	p.V600E	0.4981	1600	7	140453136	rs113488022	COSM476	V600	A	T	4.065e-06	NM_004333.4	p.Val600Glu	c.1799T>A	NM_004333.4(BRAF):c.1799T>A(p.Val600Glu)	57	60	134	185	NA	Pathogenic;Likely_pathogenic	PM1;PM2;PP3;PP5	Likely pathogenic	222.4	HOT	515759;84;516;2
59	NTRK2	missense_variant	12	p.P390A	0.1243	885	9	87356815	NA	NA	P390	C	G	0	NM_006180.4	p.Pro390Ala	c.1168C>G	NM_006180.4(NTRK2):c.1168C>G(p.Pro390Ala)	6	5	30	43	NA	NA	PM2;BP4	Uncertain significance	36.6	NOVEL	94949;9;298;1
60	IGF1R	synonymous_variant	14	p.V952=	0.8598	24695	15	99472860	rs35822346	NA	V952	G	A	4.061e-06	NM_000875.4	p.Val952=	c.2856G>A	NM_000875.4(IGF1R):c.2856G>A(p.Val952=)	1771	2195	1037	2088	NA	NA	PM2;BP4;BP7	Likely benign	4566.8	NOVEL	129590;33;606;3
60	IGF1R	cn_amp	NA	cn_amp	15.19	0.246;6;14,26,26,26,27,29	15q26.3	15q26.3	NA	NA	CN_gain	21	20	NA	NM_000875.4	NA	cn_amp	cn_amp	NA	NA	NA	NA	NA	NA	NA	Uncertain significance	NA	NA	NA
60	CREBBP	missense_variant	31	p.I2101T	0.2806	1037	16	3778746	NA	NA	I2101	A	G	0	NM_004380.2	p.Ile2101Thr	c.6302T>C	NM_004380.2(CREBBP):c.6302T>C(p.Ile2101Thr)	18	33	27	77	NA	NA	PM1;PM2;PP3	Uncertain significance	76	NOVEL	66416;10;257;2
60	GRIN2A	intron_variant	9	c.1777+5G>A	0.5094	1068	16	9927957	NA	NA	Intron9_variant	C	T	0	NM_000833.4	NA	c.1777+5G>A	NM_000833.4(GRIN2A):c.1777+5G>A	35	68	38	85	NA	NA	PM2;PP3	Uncertain significance	129.2	NOVEL	98334;6;299;1
60	PRKAR1A	intron_variant	9	c.770-8T>C	0.2722	1580	17	66525003	rs182841147	NA	Intron9_variant	T	C	0.001	NM_002734.4	NA	c.770-8T>C	NM_002734.4(PRKAR1A):c.770-8T>C	33	50	28	38	NA	NA	PM2	Uncertain significance	97.4	NOVEL	136038;16;428;2
60	LRP1B	splice_region_variant	13	p.K730=	0.2981	577	2	141773265	NA	NA	Exon13_splice_site	C	T	4.115e-06	NM_018557.2	p.Lys730=	c.2190G>A	NM_018557.2(LRP1B):c.2190G>A(p.Lys730=)	7	26	11	38	NA	NA	PP3	Uncertain significance	42	NOVEL	62984;5;226;1
60	ERBB4	splice_region_variant	4	c.556+6T>A	0.2797	1044	2	212652744	NA	NA	Exon4_splice_site	A	T	0	NM_005235.2	NA	c.556+6T>A	NM_005235.2(ERBB4):c.556+6T>A	26	34	16	30	NA	NA	PM2;PP3	Uncertain significance	68.8	NOVEL	548161;73;365;1
60	ROS1	intron_variant	41	c.6435-10_6435-9delinsAA	0.3009	575	6	117630100	NA	NA	Intron41_variant	AG	TT	0	NM_002944.2	NA	c.6435-10_6435-9delinsAA	NM_002944.2(ROS1):c.6435-10_6435-9delinsAA	11	22	14	33	NA	NA	PM2	Uncertain significance	43.6	NOVEL	NA
60	BRAF	missense_variant	15	p.V600E	0.4626	1550	7	140453136	rs113488022	COSM476	V600	A	T	4.065e-06	NM_004333.4	p.Val600Glu	c.1799T>A	NM_004333.4(BRAF):c.1799T>A(p.Val600Glu)	59	78	47	112	NA	Pathogenic;Likely_pathogenic	PM1;PM2;PP3;PP5	Likely pathogenic	172	HOT	515759;84;516;2
61	NRAS	missense_variant	3	p.Q61R	0.456	907	1	115256529	rs11554290	COSM584	Q61	T	C	0	NM_002524.4	p.Gln61Arg	c.182A>G	NM_002524.4(NRAS):c.182A>G(p.Gln61Arg)	38	28	17	19	3	5|5|5|5|5|5	ClinVar=5	Pathogenic
61	FAM46C	missense_variant	2	p.R268C	0.465	1021	1	118166292	NA	COSM1206351	R268	C	T	0.0001	NM_017709.3	p.Arg268Cys	c.802C>T	NM_017709.3(FAM46C):c.802C>T(p.Arg268Cys)	38	39	9	11	2	-1		uncertain
61	CHEK1	frameshift_variant	4	p.H112fs	0.125	455	11	125499169	NA	NA	LOF	TC	T	0	NM_001114121.2	p.His112fs	c.334del	NM_001114121.2(CHEK1):c.334del(p.His112fs)	4	7	2	3	-1	-1		uncertain
61	ETV6	cn_amp	NA	cn_amp	3.24	NA	12p13.2	12p13.2	NA	NA	CN_gain	198	137	NA	NA	NA	NA	cn_amp	NA	NA	NA	NA	NA	NA	NA	NA
61	KDM5A	cn_amp	NA	cn_amp	5.11	NA	12p13.33	12p13.33	NA	NA	CN_gain	40	39	NA	NA	NA	NA	cn_amp	NA	NA	NA	NA	NA	NA	NA	NA
61	RAD52	cn_amp	NA	cn_amp	5.21	NA	12p13.33	12p13.33	NA	NA	CN_gain	15	15	NA	NA	NA	NA	cn_amp	NA	NA	NA	NA	NA	NA	NA	NA
61	NOTCH1	missense_variant	15	p.N793I	0.118	321	9	139407562	NA	NA	N793	T	A	0	NM_017617.4	p.Asn793Ile	c.2378A>T	NM_017617.4(NOTCH1):c.2378A>T(p.Asn793Ile)	6	1	2	4	2	-1		uncertain
61	MAP2K1	cn_amp	NA	cn_amp	5.04	NA	15q22.31	15q22.31	NA	NA	CN_gain	11	11	NA	NA	NA	NA	cn_amp	NA	NA	NA	NA	NA	NA	NA	NA
61	NTRK3	cn_amp	NA	cn_amp	4.37	NA	15q25.3	15q25.3	NA	NA	CN_gain	26	26	NA	NA	NA	NA	cn_amp	NA	NA	NA	NA	NA	NA	NA	NA
61	BLM	cn_amp	NA	cn_amp	4.41	NA	15q26.1	15q26.1	NA	NA	CN_gain	30	30	NA	NA	NA	NA	cn_amp	NA	NA	NA	NA	NA	NA	NA	NA
61	FANCI	cn_amp	NA	cn_amp	4.56	NA	15q26.1	15q26.1	NA	NA	CN_gain	43	43	NA	NA	NA	NA	cn_amp	NA	NA	NA	NA	NA	NA	NA	NA
61	IDH2	cn_amp	NA	cn_amp	4.29	NA	15q26.1	15q26.1	NA	NA	CN_gain	14	14	NA	NA	NA	NA	cn_amp	NA	NA	NA	NA	NA	NA	NA	NA
61	IGF1R	cn_amp	NA	cn_amp	4.11	NA	15q26.3	15q26.3	NA	NA	CN_gain	33	30	NA	NA	NA	NA	cn_amp	NA	NA	NA	NA	NA	NA	NA	NA
61	BCR	cn_amp	NA	cn_amp	3.8	NA	22q11.23	22q11.23	NA	NA	CN_gain	24	22	NA	NA	NA	NA	cn_amp	NA	NA	NA	NA	NA	NA	NA	NA
61	CHEK2	cn_amp	NA	cn_amp	4.3	NA	22q12.1	22q12.1	NA	NA	CN_gain	16	14	NA	NA	NA	NA	cn_amp	NA	NA	NA	NA	NA	NA	NA	NA
61	EWSR1	cn_amp	NA	cn_amp	3.65	NA	22q12.2	22q12.2	NA	NA	CN_gain	91	76	NA	NA	NA	NA	cn_amp	NA	NA	NA	NA	NA	NA	NA	NA
61	NF2	cn_amp	NA	cn_amp	4.04	NA	22q12.2	22q12.2	NA	NA	CN_gain	17	16	NA	NA	NA	NA	cn_amp	NA	NA	NA	NA	NA	NA	NA	NA
61	SOX10	cn_amp	NA	cn_amp	3.89	NA	22q13.1	22q13.1	NA	NA	CN_gain	14	14	NA	NA	NA	NA	cn_amp	NA	NA	NA	NA	NA	NA	NA	NA
61	EP300	cn_amp	NA	cn_amp	3.69	NA	22q13.2	22q13.2	NA	NA	CN_gain	64	48	NA	NA	NA	NA	cn_amp	NA	NA	NA	NA	NA	NA	NA	NA
61	PARP4	missense_variant	22	p.E888Q	0.695	1339	13	25029251	NA	NA	E888	C	G	0.0001	NM_006437.3	p.Glu888Gln	c.2662G>C	NM_006437.3(PARP4):c.2662G>C(p.Glu888Gln)	87	69	33	28	1	-1		uncertain
61	NPM1	cn_amp	NA	cn_amp	3.46	NA	5q35.1	5q35.1	NA	NA	CN_gain	12	10	NA	NA	NA	NA	cn_amp	NA	NA	NA	NA	NA	NA	NA	NA
61	FGFR4	cn_amp	NA	cn_amp	3.18	NA	5q35.2	5q35.2	NA	NA	CN_gain	22	14	NA	NA	NA	NA	cn_amp	NA	NA	NA	NA	NA	NA	NA	NA
61	FANCE	cn_amp	NA	cn_amp	4.55	NA	6p21.31	6p21.31	NA	NA	CN_gain	13	13	NA	NA	NA	NA	cn_amp	NA	NA	NA	NA	NA	NA	NA	NA
61	DAXX	cn_amp	NA	cn_amp	3.67	NA	6p21.32	6p21.32	NA	NA	CN_gain	18	17	NA	NA	NA	NA	cn_amp	NA	NA	NA	NA	NA	NA	NA	NA
61	NOTCH4	cn_amp	NA	cn_amp	3.79	NA	6p21.32	6p21.32	NA	NA	CN_gain	57	50	NA	NA	NA	NA	cn_amp	NA	NA	NA	NA	NA	NA	NA	NA
61	IRF4	cn_amp	NA	cn_amp	3.93	NA	6p25.3	6p25.3	NA	NA	CN_gain	11	9	NA	NA	NA	NA	cn_amp	NA	NA	NA	NA	NA	NA	NA	NA
61	ETV1	fusion	intergenic_Intron6	NXPH1-ETV1	0.384	312	7:9065482_7:14008149	7:9065482_7:14008149	NA	NA	Intron6_fusion	1;6;4;4	1;8;3;2	NA	NA	NA	NA	NXPH1-ETV1(Nintergenic:E7)	1	6	4	4	NA	NA	NA	NA
61	KAT6A	cn_amp	NA	cn_amp	3.92	NA	8p11.21	8p11.21	NA	NA	CN_gain	48	45	NA	NA	NA	NA	cn_amp	NA	NA	NA	NA	NA	NA	NA	NA
61	PRKDC	cn_amp	NA	cn_amp	4.5	NA	8q11.21	8q11.21	NA	NA	CN_gain	99	93	NA	NA	NA	NA	cn_amp	NA	NA	NA	NA	NA	NA	NA	NA
61	NBN	cn_amp	NA	cn_amp	3.74	NA	8q21.3	8q21.3	NA	NA	CN_gain	22	21	NA	NA	NA	NA	cn_amp	NA	NA	NA	NA	NA	NA	NA	NA
61	RUNX1T1	cn_amp	NA	cn_amp	3.83	NA	8q21.3	8q21.3	NA	NA	CN_gain	16	14	NA	NA	NA	NA	cn_amp	NA	NA	NA	NA	NA	NA	NA	NA
62	KMT2D	missense_variant	54	p.C5527R	0.4628	443	12	49415598	NA	NA	C5527	A	G	0	NM_003482.3	p.Cys5527Arg	c.16579T>C	NM_003482.3(KMT2D):c.16579T>C(p.Cys5527Arg)	7	16	33	91	NA	NA	PM1;PM2	Uncertain significance	57.8	NOVEL	33279;7;96;3
62	BTG1	synonymous_variant	1	p.F40=	0.239	385	12	92539192	NA	NA	F40	G	A	0	NM_001731.2	p.Phe40=	c.120C>T	NM_001731.2(BTG1):c.120C>T(p.Phe40=)	4	0	13	50	NA	NA	PM2;BP4;BP7	Likely benign	21.8	NOVEL	46592;10;137;2
62	FLT1	intron_variant	27	c.3635+19A>C	0.1924	395	13	28885708	NA	NA	Intron27_variant	T	G	0	NM_002019.4	NA	c.3635+19A>C	NM_002019.4(FLT1):c.3635+19A>C	6	6	10	26	NA	NA	PM2	Uncertain significance	22	NOVEL	51889;7;212;1
62	NTRK3	cn_amp	NA	cn_amp	3.95	0.382;2;34,42	15q25.3	15q25.3	NA	NA	CN_gain	19	15	NA	NM_001012338.2	NA	cn_amp	cn_amp	NA	NA	NA	NA	NA	NA	NA	Uncertain significance	NA	NA	NA
62	FANCI	cn_amp	NA	cn_amp	4.8	0.38;12;22,36,37,37,37,40,40,40,40,41,42,44	15q26.1	15q26.1	NA	NA	CN_gain	33	33	NA	NM_001113378.1	NA	cn_amp	cn_amp	NA	NA	NA	NA	NA	NA	NA	Uncertain significance	NA	NA	NA
62	IDH2	cn_amp	NA	cn_amp	4.08	0.396;2;40,40	15q26.1	15q26.1	NA	NA	CN_gain	10	10	NA	NM_001289910.1	NA	cn_amp	cn_amp	NA	NA	NA	NA	NA	NA	NA	Uncertain significance	NA	NA	NA
62	BLM	cn_amp	NA	cn_amp	4.81	0.174;1;17	15q26.1	15q26.1	NA	NA	CN_gain	21	21	NA	NM_000057.3	NA	cn_amp	cn_amp	NA	NA	NA	NA	NA	NA	NA	Uncertain significance	NA	NA	NA
62	IGF1R	cn_amp	NA	cn_amp	4.33	0.41;5;38,40,40,43,43	15q26.3	15q26.3	NA	NA	CN_gain	21	20	NA	NM_000875.4	NA	cn_amp	cn_amp	NA	NA	NA	NA	NA	NA	NA	Uncertain significance	NA	NA	NA
62	SF3B1	cn_amp	NA	cn_amp	3.31	0.338;9;12,15,36,38,38,40,40,40,45	2q33.1	2q33.1	NA	NA	CN_gain	24	19	NA	NM_001005526.2	NA	cn_amp	cn_amp	NA	NA	NA	NA	NA	NA	NA	Uncertain significance	NA	NA	NA
62	MITF	cn_amp	NA	cn_amp	3.25	NA;0;NA	3p13	3p13	NA	NA	CN_gain	12	8	NA	NM_000248.3	NA	cn_amp	cn_amp	NA	NA	NA	NA	NA	NA	NA	Uncertain significance	NA	NA	NA
62	BRAF	missense_variant	15	p.V600E	0.5058	1285	7	140453136	rs113488022	COSM476	V600	A	T	4.065e-06	NM_004333.4	p.Val600Glu	c.1799T>A	NM_004333.4(BRAF):c.1799T>A(p.Val600Glu)	35	72	83	215	NA	Pathogenic;Likely_pathogenic	PM1;PM2;PP3;PP5	Likely pathogenic	185.4	HOT	515759;84;516;2
62	CARD11	missense_variant	23	p.F1034I	0.3705	440	7	2951850	NA	NA	F1034	AC	TT	0	NM_032415.5	p.Phe1034Ile	c.3099_3100delinsAA	NM_032415.5(CARD11):c.3099_3100delinsAA(p.Phe1034Ile)	5	20	29	53	NA	NA	PM1;PM2;PP3	Uncertain significance	49	NOVEL	NA
62	BRAF	cn_amp	NA	cn_amp	3.21	0.178;2;11,24	7q34	7q34	NA	NA	CN_gain	27	19	NA	NM_004333.4	NA	cn_amp	cn_amp	NA	NA	NA	NA	NA	NA	NA	Uncertain significance	NA	NA	NA
62	EZH2	cn_amp	NA	cn_amp	3.14	0.338;5;10,37,38,39,44	7q36.1	7q36.1	NA	NA	CN_gain	19	10	NA	NM_004456.4	NA	cn_amp	cn_amp	NA	NA	NA	NA	NA	NA	NA	Uncertain significance	NA	NA	NA
62	JAK2	cn_amp	NA	cn_amp	4.4	0.262;1;26	9p24.1	9p24.1	NA	NA	CN_gain	23	22	NA	NM_004972.3	NA	cn_amp	cn_amp	NA	NA	NA	NA	NA	NA	NA	Uncertain significance	NA	NA	NA
63	MDM2	cn_amp	NA	cn_amp	3.4	0.276;3;14,35,35	12q15	12q15	NA	NA	CN_gain	11	7	NA	NM_002392.5	NA	cn_amp	cn_amp	NA	NA	NA	NA	NA	NA	NA	Uncertain significance	NA	NA	NA
63	FANCA	missense_variant	5	p.S165F	0.3786	457	16	89877143	rs141918444	NA	S165	G	A	0.0001	NM_000135.2	p.Ser165Phe	c.494C>T	NM_000135.2(FANCA):c.494C>T(p.Ser165Phe)	6	9	47	57	NA	NA	PM2;BP4	Uncertain significance	52.8	NOVEL	73462;3;210;1
63	LRP1B	missense_variant	79	p.I4064S	0.032	657	2	141092054	NA	NA	I4064	A	C	0	NM_018557.2	p.Ile4064Ser	c.12191T>G	NM_018557.2(LRP1B):c.12191T>G(p.Ile4064Ser)	0	1	7	6	NA	NA	PM1;PM2;PP3	Uncertain significance	6.2	NOVEL	143395;17;705;1
63	LRP1B	synonymous_variant	68	p.F3520=	0.4016	625	2	141135827	NA	COSM3567143	F3520	G	A	0	NM_018557.2	p.Phe3520=	c.10560C>T	NM_018557.2(LRP1B):c.10560C>T(p.Phe3520=)	21	14	44	74	NA	NA	PM2;BP4;BP7	Likely benign	73.4	COSMIC	110264;14;417;3
63	STAT4	stop_gained	8	p.W238*	0.4187	812	2	191929602	NA	NA	LOF	C	T	0	NM_001243835.1	p.Trp238*	c.713G>A	NM_001243835.1(STAT4):c.713G>A(p.Trp238*)	21	20	58	118	NA	NA	PVS1;PM2;PP3	Pathogenic	95.4	NOVEL	75787;16;468;2
63	ALK	intron_variant	28	c.4164+15C>T	0.4174	436	2	29419621	NA	NA	Intron28_variant	G	A	0	NM_004304.4	NA	c.4164+15C>T	NM_004304.4(ALK):c.4164+15C>T	5	7	42	77	NA	NA	PM2	Uncertain significance	51.2	NOVEL	367342;33;341;2
63	NPM1	intron_variant	11	c.847-18_847-16del	0.1102	127	5	170837510	NA	NA	Intron11_variant	TTTC	T	0.0003	NM_002520.6	NA	c.847-18_847-16del	NM_002520.6(NPM1):c.847-18_847-16del	0	0	5	6	NA	NA	NA	Uncertain significance	4.2	NOVEL	33302;2;584;1
63	WISP3	intron_variant	2	c.103-4G>A	0.3418	594	6	112382190	NA	NA	Intron2_variant	G	A	0	NM_198239.1	NA	c.103-4G>A	NM_198239.1(WISP3):c.103-4G>A	8	16	47	78	NA	NA	PM2	Uncertain significance	64.6	NOVEL	68604;3;1423;1
63	IRF4	cn_amp	NA	cn_amp	3.32	0.363;3;35,36,38	6p25.3	6p25.3	NA	NA	CN_gain	8	4	NA	NM_002460.3	NA	cn_amp	cn_amp	NA	NA	NA	NA	NA	NA	NA	Uncertain significance	NA	NA	NA
63	BRAF	missense_variant	15	p.V600E	0.4382	785	7	140453136	rs113488022	COSM476	V600	A	T	4.065e-06	NM_004333.4	p.Val600Glu	c.1799T>A	NM_004333.4(BRAF):c.1799T>A(p.Val600Glu)	14	29	66	116	NA	Pathogenic;Likely_pathogenic	PM1;PM2;PP3;PP5	Likely pathogenic	100	HOT	515759;84;516;2
63	BRAF	missense_variant	14	p.L577I	0.362	838	7	140453999	NA	NA	L577	G	T	0	NM_004333.4	p.Leu577Ile	c.1729C>A	NM_004333.4(BRAF):c.1729C>A(p.Leu577Ile)	17	21	55	84	NA	NA	PM1;PM2;PP3	Uncertain significance	83.6	NOVEL	420330;53;284;3
64	NRAS	missense_variant	3	p.Q61R	0.4044	858	1	115256529	rs11554290	COSM584	Q61	T	C	0	NM_002524.4	p.Gln61Arg	c.182A>G	NM_002524.4(NRAS):c.182A>G(p.Gln61Arg)	20	33	38	110	NA	Pathogenic;Likely_pathogenic	PM1;PM2;PP3;PP5	Likely pathogenic	91.2	HOT	508189;133;357;3
64	CARD11	splice_region_variant	8	p.Q381=	0.4232	345	7	2977541	NA	NA	Exon8_splice_site	C	T	0	NM_032415.5	p.Gln381=	c.1143G>A	NM_032415.5(CARD11):c.1143G>A(p.Gln381=)	4	14	14	75	NA	NA	PM2;PP3	Uncertain significance	38.6	NOVEL	59596;7;165;1
64	KAT6A	cn_del	NA	cn_del	1.04	NA;0;NA	8p11.21	8p11.21	NA	NA	CN_loss	18	14	NA	NM_006766.4	NA	cn_del	cn_del	NA	NA	NA	NA	NA	NA	NA	Uncertain significance	NA	NA	NA
64	FGFR1	cn_del	NA	cn_del	0.96	NA;0;NA	8p11.22	8p11.22	NA	NA	CN_loss	24	13	NA	NM_023110.2	NA	cn_del	cn_del	NA	NA	NA	NA	NA	NA	NA	Uncertain significance	NA	NA	NA
64	PRKDC	cn_amp	NA	cn_amp	4.38	NA;0;NA	8q11.21	8q11.21	NA	NA	CN_gain	81	73	NA	NM_006904.6	NA	cn_amp	cn_amp	NA	NA	NA	NA	NA	NA	NA	Uncertain significance	NA	NA	NA
64	NBN	cn_amp	NA	cn_amp	5.58	0.162;7;16,16,16,16,16,17,17	8q21.3	8q21.3	NA	NA	CN_gain	16	15	NA	NM_002485.4	NA	cn_amp	cn_amp	NA	NA	NA	NA	NA	NA	NA	Uncertain significance	NA	NA	NA
64	RUNX1T1	cn_amp	NA	cn_amp	4.67	NA;0;NA	8q21.3	8q21.3	NA	NA	CN_gain	13	12	NA	NM_001198679.1	NA	cn_amp	cn_amp	NA	NA	NA	NA	NA	NA	NA	Uncertain significance	NA	NA	NA
64	MYC	cn_amp	NA	cn_amp	6.74	NA;0;NA	8q24.21	8q24.21	NA	NA	CN_gain	3	3	NA	NM_002467.4	NA	cn_amp	cn_amp	NA	NA	NA	NA	NA	NA	NA	Uncertain significance	NA	NA	NA
64	PAX5	cn_del	NA	cn_del	0.93	NA;0;NA	9p13.2	9p13.2	NA	NA	CN_loss	10	5	NA	NM_016734.2	NA	cn_del	cn_del	NA	NA	NA	NA	NA	NA	NA	Uncertain significance	NA	NA	NA
64	FANCG	cn_del	NA	cn_del	1.03	NA;0;NA	9p13.3	9p13.3	NA	NA	CN_loss	13	5	NA	NM_004629.1	NA	cn_del	cn_del	NA	NA	NA	NA	NA	NA	NA	Uncertain significance	NA	NA	NA
65	MDM2	fusion	Intron1_Intron8	SLC16A7-MDM2	0.02	NA	12:60009346_12:69229543	12:60009346_12:69229543	NA	NA	fusion	16;50;14;52	9;35;0;19	NA	NM_002392.5	NA	NA	SLC16A7-MDM2(S1:M9)	16	50	14	52	NA	NA	NA	NA	NA	NA	NA
65	ARID2	cn_amp	NA	cn_amp	3.48	0.172;1;17	12q12	12q12	NA	NA	CN_gain	19	18	NA	NM_152641.2	NA	cn_amp	cn_amp	NA	NA	NA	NA	NA	NA	NA	Uncertain significance	NA	NA	NA
65	KMT2D	cn_amp	NA	cn_amp	3.31	0.31;3;11,38,44	12q13.12	12q13.12	NA	NA	CN_gain	51	45	NA	NM_003482.3	NA	cn_amp	cn_amp	NA	NA	NA	NA	NA	NA	NA	Uncertain significance	NA	NA	NA
65	SMARCD1	cn_amp	NA	cn_amp	3.48	NA;0;NA	12q13.12	12q13.12	NA	NA	CN_gain	11	11	NA	NM_003076.4	NA	cn_amp	cn_amp	NA	NA	NA	NA	NA	NA	NA	Uncertain significance	NA	NA	NA
65	ERBB3	cn_amp	NA	cn_amp	3.77	0.238;4;11,22,23,39	12q13.2	12q13.2	NA	NA	CN_gain	26	25	NA	NM_001982.3	NA	cn_amp	cn_amp	NA	NA	NA	NA	NA	NA	NA	Uncertain significance	NA	NA	NA
65	CDK4	cn_amp	NA	cn_amp	16.7	0.169;4;17,17,17,17	12q14.1	12q14.1	NA	NA	CN_gain	7	7	NA	NM_000075.3	NA	cn_amp	cn_amp	NA	NA	NA	NA	NA	NA	NA	Uncertain significance	NA	NA	NA
65	MDM2	cn_amp	NA	cn_amp	11.31	0.139;3;11,15,16	12q15	12q15	NA	NA	CN_gain	11	11	NA	NM_002392.5	NA	cn_amp	cn_amp	NA	NA	NA	NA	NA	NA	NA	Uncertain significance	NA	NA	NA
65	GNA13	cn_amp	NA	cn_amp	4.16	NA;0;NA	17q24.1	17q24.1	NA	NA	CN_gain	4	4	NA	NM_006572.5	NA	cn_amp	cn_amp	NA	NA	NA	NA	NA	NA	NA	Uncertain significance	NA	NA	NA
65	PRKAR1A	cn_amp	NA	cn_amp	3.97	NA;0;NA	17q24.2	17q24.2	NA	NA	CN_gain	11	10	NA	NM_002734.4	NA	cn_amp	cn_amp	NA	NA	NA	NA	NA	NA	NA	Uncertain significance	NA	NA	NA
65	KEAP1	missense_variant	4	p.A454V	0.1512	1000	19	10600494	NA	NA	A454	G	A	0	NM_012289.3	p.Ala454Val	c.1361C>T	NM_012289.3(KEAP1):c.1361C>T(p.Ala454Val)	18	10	12	18	NA	NA	PM1;PM2;PP3	Uncertain significance	36.8	NOVEL	68184;28;184;1
65	CCNE1	cn_amp	NA	cn_amp	5.59	0.256;1;26	19q12	19q12	NA	NA	CN_gain	9	8	NA	NM_001238.3	NA	cn_amp	cn_amp	NA	NA	NA	NA	NA	NA	NA	Uncertain significance	NA	NA	NA
65	SPEN	cn_amp	NA	cn_amp	3.69	0.195;3;12,13,33	1p36.13	1p36.13	NA	NA	CN_gain	16	16	NA	NM_015001.2	NA	cn_amp	cn_amp	NA	NA	NA	NA	NA	NA	NA	Uncertain significance	NA	NA	NA
65	MTOR	cn_amp	NA	cn_amp	4.35	0.384;9;35,37,38,38,38,40,40,40,40	1p36.22	1p36.22	NA	NA	CN_gain	57	57	NA	NM_004958.3	NA	cn_amp	cn_amp	NA	NA	NA	NA	NA	NA	NA	Uncertain significance	NA	NA	NA
65	TNFRSF14	cn_amp	NA	cn_amp	3.66	NA;0;NA	1p36.32	1p36.32	NA	NA	CN_gain	8	7	NA	NM_003820.3	NA	cn_amp	cn_amp	NA	NA	NA	NA	NA	NA	NA	Uncertain significance	NA	NA	NA
65	LRP1B	missense_variant	12	p.D653N	0.3661	691	2	141777504	NA	NA	D653	C	T	0	NM_018557.2	p.Asp653Asn	c.1957G>A	NM_018557.2(LRP1B):c.1957G>A(p.Asp653Asn)	19	20	9	14	NA	NA	PM1;PM2;PP3	Uncertain significance	43.2	NOVEL	99388;4;334;2
65	ALK	missense_variant	3	p.R311H	0.5327	321	2	29917736	rs150966028	COSM1236664	R311	C	T	0.0005	NM_004304.4	p.Arg311His	c.932G>A	NM_004304.4(ALK):c.932G>A(p.Arg311His)	12	17	26	17	NA	Benign;Likely_benign	PM1;PP2;BP4;BP6	Likely benign	44.6	COSMIC	59356;15;136;2
65	TOP1	cn_amp	NA	cn_amp	3.85	NA;0;NA	20q12	20q12	NA	NA	CN_gain	22	20	NA	NM_003286.2	NA	cn_amp	cn_amp	NA	NA	NA	NA	NA	NA	NA	Uncertain significance	NA	NA	NA
65	MITF	cn_amp	NA	cn_amp	5.17	NA;0;NA	3p13	3p13	NA	NA	CN_gain	12	12	NA	NM_000248.3	NA	cn_amp	cn_amp	NA	NA	NA	NA	NA	NA	NA	Uncertain significance	NA	NA	NA
65	KIT	missense_variant	11	p.W557G	0.5821	3905	4	55593603	rs121913235	COSM1221	W557	T	G	0	NM_000222.2	p.Trp557Gly	c.1669T>G	NM_000222.2(KIT):c.1669T>G(p.Trp557Gly)	155	229	74	45	NA	Likely_pathogenic	PM2;PP3;PP5	Uncertain significance	391.6	COSMIC	585462;52;550;1
65	KDR	missense_variant	22	p.C1007S	0.6053	2225	4	55958833	NA	NA	C1007	C	G	0	NM_002253.2	p.Cys1007Ser	c.3020G>C	NM_002253.2(KDR):c.3020G>C(p.Cys1007Ser)	113	120	57	61	NA	NA	PM1;PM2;PP3	Uncertain significance	255.4	NOVEL	120111;12;527;1
65	PDGFRA	cn_amp	NA	cn_amp	6.43	0.329;5;11,36,37,39,42	4q12	4q12	NA	NA	CN_gain	22	22	NA	NM_006206.4	NA	cn_amp	cn_amp	NA	NA	NA	NA	NA	NA	NA	Uncertain significance	NA	NA	NA
65	KIT	cn_amp	NA	cn_amp	6.7	0.304;3;23,27,42	4q12	4q12	NA	NA	CN_gain	19	19	NA	NM_000222.2	NA	cn_amp	cn_amp	NA	NA	NA	NA	NA	NA	NA	Uncertain significance	NA	NA	NA
65	KDR	cn_amp	NA	cn_amp	5.16	0.224;5;13,13,22,24,39	4q12	4q12	NA	NA	CN_gain	29	29	NA	NM_002253.2	NA	cn_amp	cn_amp	NA	NA	NA	NA	NA	NA	NA	Uncertain significance	NA	NA	NA
65	RICTOR	cn_amp	NA	cn_amp	3.68	0.286;9;11,14,14,26,36,38,39,39,40	5p13.1	5p13.1	NA	NA	CN_gain	38	37	NA	NM_001285439.1	NA	cn_amp	cn_amp	NA	NA	NA	NA	NA	NA	NA	Uncertain significance	NA	NA	NA
65	IL7R	cn_amp	NA	cn_amp	3.1	NA;0;NA	5p13.2	5p13.2	NA	NA	CN_gain	8	3	NA	NM_002185.3	NA	cn_amp	cn_amp	NA	NA	NA	NA	NA	NA	NA	Uncertain significance	NA	NA	NA
65	DAXX	cn_amp	NA	cn_amp	3.99	0.435;3;44,44,44	6p21.32	6p21.32	NA	NA	CN_gain	7	7	NA	NM_001141970.1	NA	cn_amp	cn_amp	NA	NA	NA	NA	NA	NA	NA	Uncertain significance	NA	NA	NA
65	IRF4	cn_amp	NA	cn_amp	4.75	0.311;3;28,30,35	6p25.3	6p25.3	NA	NA	CN_gain	8	8	NA	NM_002460.3	NA	cn_amp	cn_amp	NA	NA	NA	NA	NA	NA	NA	Uncertain significance	NA	NA	NA
65	EGFR	cn_del	NA	cn_del	0.93	0.311;3;25,34,34	7p11.2	7p11.2	NA	NA	CN_loss	38	26	NA	NM_005228.3	NA	cn_del	cn_del	NA	NA	NA	NA	NA	NA	NA	Uncertain significance	NA	NA	NA
65	HGF	cn_del	NA	cn_del	0.87	0.219;5;11,22,22,25,29	7q21.11	7q21.11	NA	NA	CN_loss	19	12	NA	NM_000601.5	NA	cn_del	cn_del	NA	NA	NA	NA	NA	NA	NA	Uncertain significance	NA	NA	NA
65	FANCC	missense_variant	5	p.G148R	0.4016	1020	9	97934333	NA	NA	G148	C	G	0	NM_000136.2	p.Gly148Arg	c.442G>C	NM_000136.2(FANCC):c.442G>C(p.Gly148Arg)	30	43	13	17	NA	NA	PM2;BP4	Uncertain significance	75.6	NOVEL	94992;11;527;3
65	PAK3	synonymous_variant	18	p.N500=	0.4247	478	X	110439853	NA	NA	N500	T	C	0	NM_001128168.2	p.Asn500=	c.1500T>C	NM_001128168.2(PAK3):c.1500T>C(p.Asn500=)	15	16	6	12	NA	NA	PM2;BP4;BP7	Likely benign	33.8	NOVEL	60310;10;192;2
65	STAG2	missense_variant	8	p.D158H	0.3711	963	X	123179023	NA	NA	D158	G	C	0	NM_001042749.2	p.Asp158His	c.472G>C	NM_001042749.2(STAG2):c.472G>C(p.Asp158His)	21	40	22	10	NA	NA	PM1;PM2;PP3	Uncertain significance	68.2	NOVEL	52491;3;839;2
66	TET2	synonymous_variant	11	p.L1721=	0.159	928	4	106196828	NA	NA	LOF	T	C	0.0001	NM_001127208.2	p.Leu1721=	c.5161T>C	NM_001127208.2(TET2):c.5161T>C(p.Leu1721=)	6	11	31	39	-1	-1	LOW.synonymous_variant	Likely Benign
66	CDK8	cn_del	NA	cn_del	0.49	NA	13q12.13	13q12.13	NA	NA	CN_loss	13	13	NA	NA	NA	NA	cn_del	NA	NA	NA	NA	NA	NA	NA	NA
66	SPEN	missense_variant	11	p.T2714M	0.275	182	1	16260876	NA	NA	T2714	C	T	0	NM_015001.2	p.Thr2714Met	c.8141C>T	NM_015001.2(SPEN):c.8141C>T(p.Thr2714Met)	1	3	9	27	2	-1		uncertain
66	JAK3	frameshift_variant	6	p.L242fs	0.37	73	19	17953245	NA	NA	LOF	TGGATCCAGCCGCTCCA	T	0	NM_000215.3	p.Leu242fs	c.725_740del	NM_000215.3(JAK3):c.725_740del(p.Leu242fs)	0	2	7	15	-1	-1		uncertain
66	FLT4	missense_variant	3	p.V110I	0.483	269	5	180057627	NA	NA	V110	C	T	0	NM_182925.4	p.Val110Ile	c.328G>A	NM_182925.4(FLT4):c.328G>A(p.Val110Ile)	4	4	33	49	2	-1		uncertain
66	PIK3C2G	missense_variant	11	p.L478W	0.079	937	12	18499578	NA	NA	L478	T	G	0	NM_001288772.1	p.Leu478Trp	c.1433T>G	NM_001288772.1(PIK3C2G):c.1433T>G(p.Leu478Trp)	7	3	18	14	1	-1		uncertain
66	DOT1L	synonymous_variant	20	p.P769=	0.331	163	19	2216663	NA	NA	LOF	C	G	0.0006	NM_032482.2	p.Pro769=	c.2307C>G	NM_032482.2(DOT1L):c.2307C>G(p.Pro769=)	2	0	16	18	-1	-1	LOW.synonymous_variant	Likely Benign
66	DOT1L	missense_variant	27	p.A1266T	0.316	98	19	2226316	rs376487667	NA	A1266	G	A	0.0001	NM_032482.2	p.Ala1266Thr	c.3796G>A	NM_032482.2(DOT1L):c.3796G>A(p.Ala1266Thr)	0	0	10	22	0	-1	functional.Pred|0	Likely Benign
66	SOX10	cn_amp	NA	cn_amp	3.9	NA	22q13.1	22q13.1	NA	NA	CN_gain	14	12	NA	NA	NA	NA	cn_amp	NA	NA	NA	NA	NA	NA	NA	NA
66	NOTCH4	missense_variant	23	p.R1400L	0.215	381	6	32168724	NA	NA	R1400	C	A	0	NM_004557.3	p.Arg1400Leu	c.4199G>T	NM_004557.3(NOTCH4):c.4199G>T(p.Arg1400Leu)	0	4	15	39	1	-1		uncertain
66	RB1	splice_region_variant	21	NA	0.7	727	13	49037976	NA	NA	Exon21_splice_site	G	C	0	NM_000321.2	NA	c.2211+5G>C	NM_000321.2(RB1):c.2211+5G>C	21	58	83	166	-1	-1	LOW.splice_region_variant&intron_variant	Likely Benign
66	KDR	cn_amp	NA	cn_amp	3.32	NA	4q12	4q12	NA	NA	CN_gain	37	27	NA	NA	NA	NA	cn_amp	NA	NA	NA	NA	NA	NA	NA	NA
66	KIT	cn_amp	NA	cn_amp	3.73	NA	4q12	4q12	NA	NA	CN_gain	30	26	NA	NA	NA	NA	cn_amp	NA	NA	NA	NA	NA	NA	NA	NA
66	PDGFRA	cn_amp	NA	cn_amp	3.29	NA	4q12	4q12	NA	NA	CN_gain	26	20	NA	NA	NA	NA	cn_amp	NA	NA	NA	NA	NA	NA	NA	NA
66	DAXX	cn_amp	NA	cn_amp	4.33	NA	6p21.32	6p21.32	NA	NA	CN_gain	18	18	NA	NA	NA	NA	cn_amp	NA	NA	NA	NA	NA	NA	NA	NA
66	NOTCH4	cn_amp	NA	cn_amp	4.13	NA	6p21.32	6p21.32	NA	NA	CN_gain	57	51	NA	NA	NA	NA	cn_amp	NA	NA	NA	NA	NA	NA	NA	NA
66	IRF4	cn_amp	NA	cn_amp	5.74	NA	6p25.3	6p25.3	NA	NA	CN_gain	11	11	NA	NA	NA	NA	cn_amp	NA	NA	NA	NA	NA	NA	NA	NA
66	ATRX	stop_gained	29	p.R2111*	0.4	407	X	76814313	NA	COSM3973887	LOF	G	A	0	NM_000489.4	p.Arg2111*	c.6331C>T	NM_000489.4(ATRX):c.6331C>T(p.Arg2111*)	2	19	23	71	3	-1	functional.Pred|3	uncertain
66	KAT6A	cn_amp	NA	cn_amp	3.24	NA	8p11.21	8p11.21	NA	NA	CN_gain	48	34	NA	NA	NA	NA	cn_amp	NA	NA	NA	NA	NA	NA	NA	NA
66	NBN	cn_amp	NA	cn_amp	3.26	NA	8q21.3	8q21.3	NA	NA	CN_gain	22	19	NA	NA	NA	NA	cn_amp	NA	NA	NA	NA	NA	NA	NA	NA
66	MYC	cn_amp	NA	cn_amp	3.67	NA	8q24.21	8q24.21	NA	NA	CN_gain	12	11	NA	NA	NA	NA	cn_amp	NA	NA	NA	NA	NA	NA	NA	NA
66	JAK2	cn_amp	NA	cn_amp	3.25	NA	9p24.1	9p24.1	NA	NA	CN_gain	26	20	NA	NA	NA	NA	cn_amp	NA	NA	NA	NA	NA	NA	NA	NA
67	PARP2	cn_amp	NA	cn_amp	3.37	NA	14q11.2	14q11.2	NA	NA	CN_gain	18	15	NA	NA	NA	NA	cn_amp	NA	NA	NA	NA	NA	NA	NA	NA
67	IGF1R	cn_amp	NA	cn_amp	6.86	NA	15q26.3	15q26.3	NA	NA	CN_gain	33	33	NA	NA	NA	NA	cn_amp	NA	NA	NA	NA	NA	NA	NA	NA
67	NCOR1	cn_amp	NA	cn_amp	4.06	NA	17p11.2	17p11.2	NA	NA	CN_gain	62	44	NA	NA	NA	NA	cn_amp	NA	NA	NA	NA	NA	NA	NA	NA
67	ALOX12B	cn_del	NA	cn_del	0.31	NA	17p13.1	17p13.1	NA	NA	CN_loss	15	15	NA	NA	NA	NA	cn_del	NA	NA	NA	NA	NA	NA	NA	NA
67	TOP1	cn_amp	NA	cn_amp	3.54	NA	20q12	20q12	NA	NA	CN_gain	22	15	NA	NA	NA	NA	cn_amp	NA	NA	NA	NA	NA	NA	NA	NA
67	BRCA2	missense_variant	3	p.N72S	0.09	835	13	32893361	rs276174818	NA	N72	A	G	0.0003	NM_000059.3	p.Asn72Ser	c.215A>G	NM_000059.3(BRCA2):c.215A>G(p.Asn72Ser)	2	7	17	24	1	1|0		uncertain
67	MLH1	missense_variant	3	p.S95A	0.849	445	3	37042521	rs63751070	NA	S95	T	G	0.0001	NM_000249.3	p.Ser95Ala	c.283T>G	NM_000249.3(MLH1):c.283T>G(p.Ser95Ala)	26	15	73	121	2	0|0|0		uncertain
67	KMT2D	synonymous_variant	3	p.P62=	0.096	386	12	49448525	rs367774720	NA	LOF	C	T	0.0008	NM_003482.3	p.Pro62=	c.186G>A	NM_003482.3(KMT2D):c.186G>A(p.Pro62=)	1	3	10	15	-1	-1	LOW.synonymous_variant	Likely Benign
67	DAXX	cn_amp	NA	cn_amp	3.69	NA	6p21.32	6p21.32	NA	NA	CN_gain	18	15	NA	NA	NA	NA	cn_amp	NA	NA	NA	NA	NA	NA	NA	NA
67	NOTCH4	cn_amp	NA	cn_amp	4.2	NA	6p21.32	6p21.32	NA	NA	CN_gain	57	51	NA	NA	NA	NA	cn_amp	NA	NA	NA	NA	NA	NA	NA	NA
67	TP53	frameshift_variant	4	p.P85fs	0.83	389	17	7579432	NA	NA	LOF	AG	A	0	NM_000546.5	p.Pro85fs	c.254del	NM_000546.5(TP53):c.254del(p.Pro85fs)	7	26	63	177	-1	-1	LOF.HIGH	Likely Pathogenic
67	PTEN	missense_variant	2	p.A39V	0.042	761	10	89653818	NA	COSM4016451	A39	C	T	0	NM_000314.6	p.Ala39Val	c.116C>T	NM_000314.6(PTEN):c.116C>T(p.Ala39Val)	2	3	5	8	1	-1		uncertain
68	KDM5C	synonymous_variant	22	p.D1139=	0.2083	121	X	53224134	NA	NA	D1139	G	A	0	NM_004187.3	p.Asp1139=	c.3417C>T	NM_004187.3(KDM5C):c.3417C>T(p.Asp1139=)	2	0	7	5	NA	NA	PM2;BP4;BP7	Likely benign	7.2	NOVEL	41326;9;225;2
69	FGF3	missense_variant	3	p.R171H	0.0319	2041	11	69625281	rs35983315	NA	R171	C	T	0.0005	NM_005247.2	p.Arg171His	c.512G>A	NM_005247.2(FGF3):c.512G>A(p.Arg171His)	2	1	14	39	NA	NA	PM2;PP3	Uncertain significance	19	NOVEL	45739;23;93;1
69	CCND1	cn_amp	NA	cn_amp	10.76	NA;0;NA	11q13.3	11q13.3	NA	NA	CN_gain	10	10	NA	NM_053056.2	NA	cn_amp	cn_amp	NA	NA	NA	NA	NA	NA	NA	Uncertain significance	NA	NA	NA
69	FGF19	cn_amp	NA	cn_amp	6.51	NA;0;NA	11q13.3	11q13.3	NA	NA	CN_gain	8	7	NA	NM_005117.2	NA	cn_amp	cn_amp	NA	NA	NA	NA	NA	NA	NA	Uncertain significance	NA	NA	NA
69	FGF4	cn_amp	NA	cn_amp	9.5	0.103;1;10	11q13.3	11q13.3	NA	NA	CN_gain	6	6	NA	NM_002007.2	NA	cn_amp	cn_amp	NA	NA	NA	NA	NA	NA	NA	Uncertain significance	NA	NA	NA
69	FGF3	cn_amp	NA	cn_amp	7.35	NA;0;NA	11q13.3	11q13.3	NA	NA	CN_gain	9	9	NA	NM_005247.2	NA	cn_amp	cn_amp	NA	NA	NA	NA	NA	NA	NA	Uncertain significance	NA	NA	NA
69	EMSY	cn_amp	NA	cn_amp	14.62	NA;0;NA	11q13.5	11q13.5	NA	NA	CN_gain	20	20	NA	NM_001300942.1	NA	cn_amp	cn_amp	NA	NA	NA	NA	NA	NA	NA	Uncertain significance	NA	NA	NA
69	KRAS	cn_amp	NA	cn_amp	3.95	NA;0;NA	12p12.1	12p12.1	NA	NA	CN_gain	5	4	NA	NM_033360.3	NA	cn_amp	cn_amp	NA	NA	NA	NA	NA	NA	NA	Uncertain significance	NA	NA	NA
69	PIK3C2G	cn_amp	NA	cn_amp	4.88	0.267;1;27	12p12.3	12p12.3	NA	NA	CN_gain	31	30	NA	NM_001288772.1	NA	cn_amp	cn_amp	NA	NA	NA	NA	NA	NA	NA	Uncertain significance	NA	NA	NA
69	ETV6	cn_amp	NA	cn_amp	3.46	0.304;34;10,11,12,13,17,18,18,18,30,31,31,33,33,33,33,33,33,33,33,34,34,34,35,35,35,35,36,38,38,38,40,41,42,44	12p13.2	12p13.2	NA	NA	CN_gain	31	18	NA	NM_001987.4	NA	cn_amp	cn_amp	NA	NA	NA	NA	NA	NA	NA	Uncertain significance	NA	NA	NA
69	CDH1	missense_variant	14	p.Y755C	0.1987	464	16	68862176	rs187289510	NA	Y755	A	G	0.0002	NM_004360.4	p.Tyr755Cys	c.2264A>G	NM_004360.4(CDH1):c.2264A>G(p.Tyr755Cys)	4	4	17	36	NA	Uncertain_significance	PM1;PM2;PP3	Uncertain significance	24.6	NOVEL	85940;18;217;2
69	NF1	stop_gained	36	p.E1619*	0.8247	616	17	29652920	NA	NA	LOF	G	T	0	NM_000267.3	p.Glu1619*	c.4855G>T	NM_000267.3(NF1):c.4855G>T(p.Glu1619*)	28	37	91	160	NA	NA	PVS1;PM2;PP3	Pathogenic	144.2	NOVEL	753377;32;965;2
69	BRIP1	missense_variant	19	p.E945Q	0.0469	1814	17	59763269	rs863224802	NA	E945	C	G	0	NM_032043.2	p.Glu945Gln	c.2833G>C	NM_032043.2(BRIP1):c.2833G>C(p.Glu945Gln)	3	6	14	30	NA	Uncertain_significance	PM2;PP3	Uncertain significance	22.2	NOVEL	176465;17;646;1
69	BRIP1	cn_amp	NA	cn_amp	4.54	0.109;2;10,12	17q23.2	17q23.2	NA	NA	CN_gain	19	18	NA	NM_032043.2	NA	cn_amp	cn_amp	NA	NA	NA	NA	NA	NA	NA	Uncertain significance	NA	NA	NA
69	PRKAR1A	cn_amp	NA	cn_amp	5.29	NA;0;NA	17q24.2	17q24.2	NA	NA	CN_gain	11	11	NA	NM_002734.4	NA	cn_amp	cn_amp	NA	NA	NA	NA	NA	NA	NA	Uncertain significance	NA	NA	NA
69	RPTOR	cn_amp	NA	cn_amp	4.24	0.332;5;19,33,34,35,44	17q25.3	17q25.3	NA	NA	CN_gain	34	28	NA	NM_020761.2	NA	cn_amp	cn_amp	NA	NA	NA	NA	NA	NA	NA	Uncertain significance	NA	NA	NA
69	ASXL1	cn_amp	NA	cn_amp	3.56	NA;0;NA	20q11.21	20q11.21	NA	NA	CN_gain	12	11	NA	NM_015338.5	NA	cn_amp	cn_amp	NA	NA	NA	NA	NA	NA	NA	Uncertain significance	NA	NA	NA
69	SRC	cn_amp	NA	cn_amp	3.39	NA;0;NA	20q11.23	20q11.23	NA	NA	CN_gain	11	7	NA	NM_198291.2	NA	cn_amp	cn_amp	NA	NA	NA	NA	NA	NA	NA	Uncertain significance	NA	NA	NA
69	TOP1	cn_amp	NA	cn_amp	3.5	NA;0;NA	20q12	20q12	NA	NA	CN_gain	22	17	NA	NM_003286.2	NA	cn_amp	cn_amp	NA	NA	NA	NA	NA	NA	NA	Uncertain significance	NA	NA	NA
69	SF3B1	cn_amp	NA	cn_amp	3.33	0.187;6;12,13,14,18,24,30	2q33.1	2q33.1	NA	NA	CN_gain	24	16	NA	NM_001005526.2	NA	cn_amp	cn_amp	NA	NA	NA	NA	NA	NA	NA	Uncertain significance	NA	NA	NA
69	APC	cn_amp	NA	cn_amp	4.02	0.328;7;19,32,35,35,36,36,38	5q22.2	5q22.2	NA	NA	CN_gain	15	10	NA	NM_000038.5	NA	cn_amp	cn_amp	NA	NA	NA	NA	NA	NA	NA	Uncertain significance	NA	NA	NA
69	RAD50	cn_amp	NA	cn_amp	3.57	NA;0;NA	5q31.1	5q31.1	NA	NA	CN_gain	25	17	NA	NM_005732.3	NA	cn_amp	cn_amp	NA	NA	NA	NA	NA	NA	NA	Uncertain significance	NA	NA	NA
69	ETV1	cn_amp	NA	cn_amp	3.87	0.271;53;10,10,11,11,11,11,11,12,12,13,13,17,17,18,19,19,20,20,21,23,23,24,26,27,27,27,28,29,30,30,31,32,33,33,34,36,36,36,37,37,37,37,38,38,38,39,40,41,41,43,43,43,43	7p21.2	7p21.2	NA	NA	CN_gain	57	41	NA	NM_004956.4	NA	cn_amp	cn_amp	NA	NA	NA	NA	NA	NA	NA	Uncertain significance	NA	NA	NA
69	PRKDC	cn_amp	NA	cn_amp	3.13	0.338;5;32,33,34,34,36	8q11.21	8q11.21	NA	NA	CN_gain	81	51	NA	NM_006904.6	NA	cn_amp	cn_amp	NA	NA	NA	NA	NA	NA	NA	Uncertain significance	NA	NA	NA
69	NBN	cn_amp	NA	cn_amp	6.13	NA;0;NA	8q21.3	8q21.3	NA	NA	CN_gain	16	16	NA	NM_002485.4	NA	cn_amp	cn_amp	NA	NA	NA	NA	NA	NA	NA	Uncertain significance	NA	NA	NA
69	RUNX1T1	cn_amp	NA	cn_amp	5.41	NA;0;NA	8q21.3	8q21.3	NA	NA	CN_gain	13	13	NA	NM_001198679.1	NA	cn_amp	cn_amp	NA	NA	NA	NA	NA	NA	NA	Uncertain significance	NA	NA	NA
69	MYC	cn_amp	NA	cn_amp	6.5	0.275;2;28,28	8q24.21	8q24.21	NA	NA	CN_gain	3	3	NA	NM_002467.4	NA	cn_amp	cn_amp	NA	NA	NA	NA	NA	NA	NA	Uncertain significance	NA	NA	NA
69	GNAQ	cn_amp	NA	cn_amp	5.65	0.211;1;21	9q21.2	9q21.2	NA	NA	CN_gain	7	6	NA	NM_002072.4	NA	cn_amp	cn_amp	NA	NA	NA	NA	NA	NA	NA	Uncertain significance	NA	NA	NA
69	NTRK2	cn_amp	NA	cn_amp	5.55	0.173;3;11,19,21	9q21.33	9q21.33	NA	NA	CN_gain	20	15	NA	NM_006180.4	NA	cn_amp	cn_amp	NA	NA	NA	NA	NA	NA	NA	Uncertain significance	NA	NA	NA
70	TP53	missense_variant	7	p.S241F	0.9235	340	17	7577559	rs28934573	COSM214171,COSM1649402,COSM214172,COSM10812,COSM3522695,COSM214170	S241	G	A	4.061e-06	NM_000546.5	p.Ser241Phe	c.722C>T	NM_000546.5(TP53):c.722C>T(p.Ser241Phe)	43	20	21	32	NA	Pathogenic;Likely_pathogenic	PM1;PM2;PP3;PP5	Likely pathogenic	78	COSMIC	297023;63;122;2
70	JAK3	cn_amp	NA	cn_amp	3.74	0.335;3;29,30,41	19p13.11	19p13.11	NA	NA	CN_gain	21	15	NA	NM_000215.3	NA	cn_amp	cn_amp	NA	NA	NA	NA	NA	NA	NA	Uncertain significance	NA	NA	NA
70	PIK3R2	cn_amp	NA	cn_amp	5.08	0.11;1;11	19p13.11	19p13.11	NA	NA	CN_gain	13	13	NA	NM_005027.3	NA	cn_amp	cn_amp	NA	NA	NA	NA	NA	NA	NA	Uncertain significance	NA	NA	NA
70	STK11	cn_amp	NA	cn_amp	5.69	0.352;2;30,41	19p13.3	19p13.3	NA	NA	CN_gain	8	8	NA	NM_000455.4	NA	cn_amp	cn_amp	NA	NA	NA	NA	NA	NA	NA	Uncertain significance	NA	NA	NA
70	DOT1L	cn_amp	NA	cn_amp	4.38	0.161;1;16	19p13.3	19p13.3	NA	NA	CN_gain	28	23	NA	NM_032482.2	NA	cn_amp	cn_amp	NA	NA	NA	NA	NA	NA	NA	Uncertain significance	NA	NA	NA
70	GNA11	cn_amp	NA	cn_amp	4.21	0.304;6;11,28,30,36,37,41	19p13.3	19p13.3	NA	NA	CN_gain	7	6	NA	NM_002067.4	NA	cn_amp	cn_amp	NA	NA	NA	NA	NA	NA	NA	Uncertain significance	NA	NA	NA
70	ETV5	cn_amp	NA	cn_amp	3.69	0.183;11;11,12,12,12,13,17,20,20,24,26,33	3q27.2	3q27.2	NA	NA	CN_gain	14	13	NA	NM_004454.2	NA	cn_amp	cn_amp	NA	NA	NA	NA	NA	NA	NA	Uncertain significance	NA	NA	NA
70	CCND3	cn_amp	NA	cn_amp	4.64	0.349;2;35,35	6p21.1	6p21.1	NA	NA	CN_gain	5	4	NA	NM_001760.4	NA	cn_amp	cn_amp	NA	NA	NA	NA	NA	NA	NA	Uncertain significance	NA	NA	NA
70	FANCE	cn_amp	NA	cn_amp	3.85	0.336;5;28,31,36,36,38	6p21.31	6p21.31	NA	NA	CN_gain	10	9	NA	NM_021922.2	NA	cn_amp	cn_amp	NA	NA	NA	NA	NA	NA	NA	Uncertain significance	NA	NA	NA
70	NOTCH4	cn_amp	NA	cn_amp	3.46	0.334;21;16,24,24,26,28,30,31,32,33,33,34,34,35,36,36,37,39,41,42,43,45	6p21.32	6p21.32	NA	NA	CN_gain	28	17	NA	NM_004557.3	NA	cn_amp	cn_amp	NA	NA	NA	NA	NA	NA	NA	Uncertain significance	NA	NA	NA
70	DAXX	cn_amp	NA	cn_amp	7.99	0.393;3;39,39,39	6p21.32	6p21.32	NA	NA	CN_gain	7	7	NA	NM_001141970.1	NA	cn_amp	cn_amp	NA	NA	NA	NA	NA	NA	NA	Uncertain significance	NA	NA	NA
70	HLA-A	cn_amp	NA	cn_amp	4.53	NA;0;NA	6p22.1	6p22.1	NA	NA	CN_gain	8	8	NA	NM_001242758.1.7	NA	cn_amp	cn_amp	NA	NA	NA	NA	NA	NA	NA	Uncertain significance	NA	NA	NA
70	IRF4	cn_amp	NA	cn_amp	7.61	0.359;3;35,35,38	6p25.3	6p25.3	NA	NA	CN_gain	8	8	NA	NM_002460.3	NA	cn_amp	cn_amp	NA	NA	NA	NA	NA	NA	NA	Uncertain significance	NA	NA	NA
70	CDK6	cn_amp	NA	cn_amp	5.06	0.413;2;40,42	7q21.2	7q21.2	NA	NA	CN_gain	14	12	NA	NM_001145306.1	NA	cn_amp	cn_amp	NA	NA	NA	NA	NA	NA	NA	Uncertain significance	NA	NA	NA
70	MET	cn_amp	NA	cn_amp	4.25	0.204;4;10,10,20,41	7q31.2	7q31.2	NA	NA	CN_gain	28	26	NA	NM_000245.3	NA	cn_amp	cn_amp	NA	NA	NA	NA	NA	NA	NA	Uncertain significance	NA	NA	NA
70	MYC	cn_amp	NA	cn_amp	4.69	0.413;2;41,41	8q24.21	8q24.21	NA	NA	CN_gain	3	3	NA	NM_002467.4	NA	cn_amp	cn_amp	NA	NA	NA	NA	NA	NA	NA	Uncertain significance	NA	NA	NA
70	TSC1	cn_amp	NA	cn_amp	3.54	0.105;1;11	9q34.13	9q34.13	NA	NA	CN_gain	21	16	NA	NM_000368.4	NA	cn_amp	cn_amp	NA	NA	NA	NA	NA	NA	NA	Uncertain significance	NA	NA	NA
70	NOTCH1	cn_amp	NA	cn_amp	4.57	0.355;4;13,42,43,44	9q34.3	9q34.3	NA	NA	CN_gain	32	28	NA	NM_017617.4	NA	cn_amp	cn_amp	NA	NA	NA	NA	NA	NA	NA	Uncertain significance	NA	NA	NA
71	ALOX12B	synonymous_variant	12	p.P522=	0.404	1287	17	7979001	NA	NA	LOF	C	T	0	NM_001139.2	p.Pro522=	c.1566G>A	NM_001139.2(ALOX12B):c.1566G>A(p.Pro522=)	22	6	3	0	-1	-1	LOW.synonymous_variant	Likely Benign
71	PIK3C2G	missense_variant	23	p.D1048N	0.534	1016	12	18656340	NA	NA	D1048	G	A	0	NM_001288772.1	p.Asp1048Asn	c.3142G>A	NM_001288772.1(PIK3C2G):c.3142G>A(p.Asp1048Asn)	22	5	4	1	1	-1		uncertain
71	BRCA1	synonymous_variant	12	p.N1403=	0.63	1612	17	41234569	rs786201224	NA	LOF	G	A	0	NM_007294.3	p.Asn1403=	c.4209C>T	NM_007294.3(BRCA1):c.4209C>T(p.Asn1403=)	35	6	4	2	-1	3|0|3	ClinVar=2	Likely Benign
71	ERBB3	missense_variant	13	p.N522T	0.529	874	12	56487632	NA	NA	N522	A	C	0	NM_001982.3	p.Asn522Thr	c.1565A>C	NM_001982.3(ERBB3):c.1565A>C(p.Asn522Thr)	23	3	5	0	1	-1		uncertain
71	TBX3	disruptive_inframe_deletion	7	p.A419del	0.415	928	12	115112481	NA	NA	Exon7_inframe_del	TCAG	T	0	NM_016569.3	p.Ala419del	c.1256_1258del	NM_016569.3(TBX3):c.1256_1258del(p.Ala419del)	27	10	3	1	-1	-1		uncertain
72	ARID1A	frameshift_variant	20	p.R1980fs	0.123	1456	1	27106326	NA	NA	LOF	G	GC	0	NM_006015.4	p.Arg1980fs	c.5938dup	NM_006015.4(ARID1A):c.5938dup(p.Arg1980fs)	12	5	3	2	NA	NA	PVS1;PM2	Likely pathogenic	18.2	NOVEL	NA
72	FAT3	missense_variant	9	p.R2010H	0.5365	973	11	92532208	rs767862087	COSM933125,COSM933126	R2010	G	A	0.0001	NM_001008781.2	p.Arg2010His	c.6029G>A	NM_001008781.2(FAT3):c.6029G>A(p.Arg2010His)	33	8	4	2	NA	NA	PM1;PP3	Uncertain significance	42.2	NOVEL	160911;75;608;4
72	MAP2K4	intron_variant	12	c.1120-19del	0.2161	1217	17	12044444	NA	NA	Intron12_variant	TG	T	0	NM_001281435.1	NA	c.1120-19del	NM_001281435.1(MAP2K4):c.1120-19del	18	5	5	1	NA	NA	PM2	Uncertain significance	25.2	NOVEL	NA
72	ERBB4	intron_variant	11	c.1289+20del	0.2394	261	2	212568808	NA	NA	Intron11_variant	GC	G	0	NM_005235.2	NA	c.1289+20del	NM_005235.2(ERBB4):c.1289+20del	4	2	2	0	NA	NA	PM2	Uncertain significance	6.8	NOVEL	58536;2;4259;2
72	ASXL1	missense_variant	12	p.K1174E	0.1745	1467	20	31024035	NA	NA	K1174	A	G	0	NM_015338.5	p.Lys1174Glu	c.3520A>G	NM_015338.5(ASXL1):c.3520A>G(p.Lys1174Glu)	17	6	4	0	NA	NA	PM2;PP3	Uncertain significance	24.2	NOVEL	130491;17;431;2
72	SETD2	intron_variant	5	c.4587-18C>A	0.323	808	3	47155512	NA	NA	Intron5_variant	G	T	0	NM_014159.6	NA	c.4587-18C>A	NM_014159.6(SETD2):c.4587-18C>A	20	2	4	2	NA	NA	PM2	Uncertain significance	24.4	NOVEL	86151;16;309;2
72	KDR	synonymous_variant	8	p.L339=	0.2658	824	4	55976895	NA	NA	L339	C	A	0	NM_002253.2	p.Leu339=	c.1017G>T	NM_002253.2(KDR):c.1017G>T(p.Leu339=)	13	12	9	3	NA	NA	PM2;BP4;BP7	Likely benign	28.6	NOVEL	58648;9;151;1
72	TET2	frameshift_variant	11	p.S1559fs	0.513	844	4	106196340	NA	NA	LOF	ACT	A	0	NM_001127208.2	p.Ser1559fs	c.4676_4677del	NM_001127208.2(TET2):c.4676_4677del(p.Ser1559fs)	27	14	6	1	NA	NA	PM2	Uncertain significance	42	NOVEL	NA
72	FBXW7	missense_variant	8	p.G391A	0.2071	1304	4	153250888	NA	NA	G391	C	G	0	NM_033632.3	p.Gly391Ala	c.1172G>C	NM_033632.3(FBXW7):c.1172G>C(p.Gly391Ala)	18	6	7	1	NA	NA	PM1;PM2;PP3	Uncertain significance	27.2	NOVEL	650533;103;1522;2
72	CARD11	intron_variant	14	c.1807+20G>T	0.2251	462	7	2966353	NA	NA	Intron14_variant	C	A	0	NM_032415.5	NA	c.1807+20G>T	NM_032415.5(CARD11):c.1807+20G>T	11	2	6	0	NA	NA	PM2	Uncertain significance	16.2	NOVEL	79325;22;259;1
72	BRAF	missense_variant	15	p.V600E	0.1858	1044	7	140453136	rs113488022	COSM476	V600	A	T	4.065e-06	NM_004333.4	p.Val600Glu	c.1799T>A	NM_004333.4(BRAF):c.1799T>A(p.Val600Glu)	18	8	2	1	NA	Pathogenic;Likely_pathogenic	PM1;PM2;PP3;PP5	Likely pathogenic	25.8	HOT	515759;84;516;2
73	PTEN	splice_acceptor_variant	4	c.210-2A>G	0.6365	949	10	89690801	NA	COSM921075	Exon4_splice_site	A	G	0	NM_000314.6	NA	c.210-2A>G	NM_000314.6(PTEN):c.210-2A>G	50	52	98	89	NA	NA	PVS1;PM2;PP3	Pathogenic	168.2	COSMIC	503347;119;394;2
73	RET	cn_del	NA	cn_del	1.04	0.173;17;10,14,14,14,15,15,16,16,17,17,17,18,21,22,22,22,23	10q11.21	10q11.21	NA	NA	CN_loss	15	10	NA	NM_020975.4	NA	cn_del	cn_del	NA	NA	NA	NA	NA	NA	NA	Uncertain significance	NA	NA	NA
73	CIC	cn_del	NA	cn_del	0.45	NA;0;NA	19q13.2	19q13.2	NA	NA	CN_loss	17	15	NA	NM_015125.4	NA	cn_del	cn_del	NA	NA	NA	NA	NA	NA	NA	Uncertain significance	NA	NA	NA
73	PPP2R1A	cn_amp	NA	cn_amp	5.36	NA;0;NA	19q13.41	19q13.41	NA	NA	CN_gain	14	13	NA	NM_014225.5	NA	cn_amp	cn_amp	NA	NA	NA	NA	NA	NA	NA	Uncertain significance	NA	NA	NA
73	DDR2	cn_amp	NA	cn_amp	3.44	0.417;1;42	1q23.3	1q23.3	NA	NA	CN_gain	16	12	NA	NM_001014796.1	NA	cn_amp	cn_amp	NA	NA	NA	NA	NA	NA	NA	Uncertain significance	NA	NA	NA
73	MDM4	cn_amp	NA	cn_amp	3.55	0.139;4;10,10,15,20	1q32.1	1q32.1	NA	NA	CN_gain	10	8	NA	NM_002393.4	NA	cn_amp	cn_amp	NA	NA	NA	NA	NA	NA	NA	Uncertain significance	NA	NA	NA
73	GNAS	missense_variant	1	p.P207L	0.2489	876	20	57428940	NA	NA	P207	C	T	0	NM_080425.3	p.Pro207Leu	c.620C>T	NM_080425.3(GNAS):c.620C>T(p.Pro207Leu)	5	16	46	101	NA	NA	PM2;BP4	Uncertain significance	65.6	NOVEL	70269;4;214;1
73	PRKDC	cn_amp	NA	cn_amp	6.85	NA;0;NA	8q11.21	8q11.21	NA	NA	CN_gain	81	79	NA	NM_006904.6	NA	cn_amp	cn_amp	NA	NA	NA	NA	NA	NA	NA	Uncertain significance	NA	NA	NA
73	NBN	cn_amp	NA	cn_amp	6.56	0.151;4;14,15,16,16	8q21.3	8q21.3	NA	NA	CN_gain	16	15	NA	NM_002485.4	NA	cn_amp	cn_amp	NA	NA	NA	NA	NA	NA	NA	Uncertain significance	NA	NA	NA
73	RUNX1T1	cn_amp	NA	cn_amp	6.04	NA;0;NA	8q21.3	8q21.3	NA	NA	CN_gain	13	13	NA	NM_001198679.1	NA	cn_amp	cn_amp	NA	NA	NA	NA	NA	NA	NA	Uncertain significance	NA	NA	NA
73	MYC	cn_amp	NA	cn_amp	6.08	NA;0;NA	8q24.21	8q24.21	NA	NA	CN_gain	3	3	NA	NM_002467.4	NA	cn_amp	cn_amp	NA	NA	NA	NA	NA	NA	NA	Uncertain significance	NA	NA	NA
74	TP53	missense_variant	7	p.S241Y	0.5692	759	17	7577559	NA	COSM1230110,COSM2744620,COSM1230111,COSM3712577,COSM1230112,COSM10935	S241	G	T	0	NM_000546.5	p.Ser241Tyr	c.722C>A	NM_000546.5(TP53):c.722C>A(p.Ser241Tyr)	36	41	32	75	NA	Likely_pathogenic	PM1;PM2;PM5;PP3;PP5	Likely pathogenic	103	COSMIC	297023;30;147;1
74	ATRX	frameshift_variant	9	p.K773fs	0.5393	1528	X	76938426	NA	NA	LOF	ATCTT	A	0	NM_000489.4	p.Lys773fs	c.2318_2321del	NM_000489.4(ATRX):c.2318_2321del(p.Lys773fs)	50	43	17	10	NA	NA	PVS1;PM2	Likely pathogenic	96.6	NOVEL	NA
75	FGF14	missense_variant	4	p.H200N	0.5762	682	13	102378986	NA	NA	H200	G	T	0	NM_175929.2	p.His200Asn	c.598C>A	NM_175929.2(FGF14):c.598C>A(p.His200Asn)	24	47	33	56	NA	NA	PM2;PP3	Uncertain significance	92.6	NOVEL	128246;10;521;1
75	BAP1	splice_donor_variant	5	c.375+2T>C	0.5595	252	3	52441972	NA	NA	Exon5_splice_site	A	G	0	NM_004656.3	NA	c.375+2T>C	NM_004656.3(BAP1):c.375+2T>C	10	8	23	33	NA	NA	PVS1;PM2;PP3	Pathogenic	36.8	NOVEL	30036;3;390;1
75	PRKDC	cn_amp	NA	cn_amp	3.43	NA;0;NA	8q11.21	8q11.21	NA	NA	CN_gain	81	61	NA	NM_006904.6	NA	cn_amp	cn_amp	NA	NA	NA	NA	NA	NA	NA	Uncertain significance	NA	NA	NA
75	NBN	cn_amp	NA	cn_amp	4.04	0.296;7;26,28,29,29,30,32,33	8q21.3	8q21.3	NA	NA	CN_gain	16	15	NA	NM_002485.4	NA	cn_amp	cn_amp	NA	NA	NA	NA	NA	NA	NA	Uncertain significance	NA	NA	NA
75	RUNX1T1	cn_amp	NA	cn_amp	3.66	0.351;1;35	8q21.3	8q21.3	NA	NA	CN_gain	13	11	NA	NM_001198679.1	NA	cn_amp	cn_amp	NA	NA	NA	NA	NA	NA	NA	Uncertain significance	NA	NA	NA
75	MYC	cn_amp	NA	cn_amp	4.07	NA;0;NA	8q24.21	8q24.21	NA	NA	CN_gain	3	3	NA	NM_002467.4	NA	cn_amp	cn_amp	NA	NA	NA	NA	NA	NA	NA	Uncertain significance	NA	NA	NA
75	GNAQ	missense_variant	4	p.R183Q	0.3642	1650	9	80412493	rs397514698	COSM52975,COSM4785077	R183	C	T	0	NM_002072.4	p.Arg183Gln	c.548G>A	NM_002072.4(GNAQ):c.548G>A(p.Arg183Gln)	44	78	37	74	NA	Pathogenic	PM1;PM2;PP3;PP5	Likely pathogenic	143.4	COSMIC	123152;33;356;3
75	PAK3	intron_variant	17	c.1219-13del	0.2781	659	X	110439049	NA	COSN18744381,COSN18744310	Intron17_variant	CT	C	1.715e-05	NM_001128168.2	NA	c.1219-13del	NM_001128168.2(PAK3):c.1219-13del	9	29	21	34	NA	NA	PM2	Uncertain significance	51.6	COSMIC	49485;178;178;4
76	CCND1	cn_amp	NA	cn_amp	6.85	0.302;1;30	11q13.3	11q13.3	NA	NA	CN_gain	10	8	NA	NM_053056.2	NA	cn_amp	cn_amp	NA	NA	NA	NA	NA	NA	NA	Uncertain significance	NA	NA	NA
76	FGF19	cn_amp	NA	cn_amp	4.39	0.251;4;24,24,26,26	11q13.3	11q13.3	NA	NA	CN_gain	8	7	NA	NM_005117.2	NA	cn_amp	cn_amp	NA	NA	NA	NA	NA	NA	NA	Uncertain significance	NA	NA	NA
76	FGF4	cn_amp	NA	cn_amp	4.87	0.271;5;18,29,29,29,31	11q13.3	11q13.3	NA	NA	CN_gain	6	5	NA	NM_002007.2	NA	cn_amp	cn_amp	NA	NA	NA	NA	NA	NA	NA	Uncertain significance	NA	NA	NA
76	FGF3	cn_amp	NA	cn_amp	5.18	NA;0;NA	11q13.3	11q13.3	NA	NA	CN_gain	9	7	NA	NM_005247.2	NA	cn_amp	cn_amp	NA	NA	NA	NA	NA	NA	NA	Uncertain significance	NA	NA	NA
76	KRAS	cn_amp	NA	cn_amp	80.32	NA;0;NA	12p12.1	12p12.1	NA	NA	CN_gain	5	5	NA	NM_033360.3	NA	cn_amp	cn_amp	NA	NA	NA	NA	NA	NA	NA	Uncertain significance	NA	NA	NA
76	CCND2	cn_amp	NA	cn_amp	3.3	NA;0;NA	12p13.32	12p13.32	NA	NA	CN_gain	5	4	NA	NM_001759.3	NA	cn_amp	cn_amp	NA	NA	NA	NA	NA	NA	NA	Uncertain significance	NA	NA	NA
76	KDM5A	cn_amp	NA	cn_amp	3.9	0.353;7;31,32,32,35,37,39,41	12p13.33	12p13.33	NA	NA	CN_gain	28	23	NA	NM_001042603.2	NA	cn_amp	cn_amp	NA	NA	NA	NA	NA	NA	NA	Uncertain significance	NA	NA	NA
76	RAD52	cn_amp	NA	cn_amp	3.43	0.242;1;24	12p13.33	12p13.33	NA	NA	CN_gain	11	10	NA	NM_001297419.1	NA	cn_amp	cn_amp	NA	NA	NA	NA	NA	NA	NA	Uncertain significance	NA	NA	NA
76	SH2B3	cn_amp	NA	cn_amp	6.66	0.232;10;15,15,15,15,21,21,24,24,42,42	12q24.12	12q24.12	NA	NA	CN_gain	6	6	NA	NM_005475.2	NA	cn_amp	cn_amp	NA	NA	NA	NA	NA	NA	NA	Uncertain significance	NA	NA	NA
76	PTPN11	cn_amp	NA	cn_amp	4.76	NA;0;NA	12q24.13	12q24.13	NA	NA	CN_gain	15	14	NA	NM_002834.3	NA	cn_amp	cn_amp	NA	NA	NA	NA	NA	NA	NA	Uncertain significance	NA	NA	NA
76	TBX3	cn_amp	NA	cn_amp	6.43	NA;0;NA	12q24.21	12q24.21	NA	NA	CN_gain	8	8	NA	NM_016569.3	NA	cn_amp	cn_amp	NA	NA	NA	NA	NA	NA	NA	Uncertain significance	NA	NA	NA
76	RAD51	cn_del	NA	cn_del	0.92	NA;0;NA	15q15.1	15q15.1	NA	NA	CN_loss	9	5	NA	NM_001164269.1	NA	cn_del	cn_del	NA	NA	NA	NA	NA	NA	NA	Uncertain significance	NA	NA	NA
76	PDK1	cn_amp	NA	cn_amp	4.47	NA;0;NA	2q31.1	2q31.1	NA	NA	CN_gain	12	12	NA	NM_001278549.1	NA	cn_amp	cn_amp	NA	NA	NA	NA	NA	NA	NA	Uncertain significance	NA	NA	NA
76	NSD1	synonymous_variant	2	p.L22=	0.2294	2986	5	176562168	NA	NA	L22	T	C	0	NM_022455.4	p.Leu22=	c.64T>C	NM_022455.4(NSD1):c.64T>C(p.Leu22=)	63	26	18	6	NA	NA	PM2;BP4;BP7	Likely benign	95.8	NOVEL	164913;20;496;1
76	MYC	missense_variant	3	p.R450W	0.0448	1832	8	128753187	rs779123478	COSM5472500,COSM5472499	R450	C	T	3.307e-05	NM_002467.4	p.Arg450Trp	c.1348C>T	NM_002467.4(MYC):c.1348C>T(p.Arg450Trp)	6	6	3	1	NA	NA	PM1;PP3	Uncertain significance	12.8	NOVEL	511363;134;337;2
76	MED12	missense_variant	8	p.P401S	0.3166	1371	X	70342149	NA	NA	P401	C	T	0	NM_005120.2	p.Pro401Ser	c.1201C>T	NM_005120.2(MED12):c.1201C>T(p.Pro401Ser)	39	21	19	7	NA	NA	PM1;PM2;PP3	Uncertain significance	68.6	NOVEL	113778;17;461;1
77	ARID2	synonymous_variant	15	p.P1269=	0.2532	1975	12	46245713	rs758509392	NA	P1269	G	A	1.628e-05	NM_152641.2	p.Pro1269=	c.3807G>A	NM_152641.2(ARID2):c.3807G>A(p.Pro1269=)	42	57	47	99	NA	NA	BP4;BP7	Likely benign	135.6	NOVEL	192606;75;741;4
77	NF1	frameshift_variant	18	p.I679fs	0.338	430	17	29553477	rs587781807	COSM1382061,COSM1235317	LOF	A	AC	0.0001	NM_000267.3	p.Ile679fs	c.2033dup	NM_000267.3(NF1):c.2033dup(p.Ile679fs)	24	17	34	60	NA	Pathogenic	PVS1;PP5	Uncertain significance	70	COSMIC	243568;269;237;3
77	NF1	stop_gained	39	p.R1947*	0.2956	1130	17	29661945	rs137854552	COSM30766,COSM3402748	LOF	C	T	0	NM_000267.3	p.Arg1947*	c.5839C>T	NM_000267.3(NF1):c.5839C>T(p.Arg1947*)	26	25	42	81	NA	Pathogenic	PVS1;PM2;PP3;PP5	Pathogenic	87.4	COSMIC	676300;163;585;2
77	KEAP1	cn_amp	NA	cn_amp	3.89	0.363;2;36,37	19p13.2	19p13.2	NA	NA	CN_gain	5	2	NA	NM_012289.3	NA	cn_amp	cn_amp	NA	NA	NA	NA	NA	NA	NA	Uncertain significance	NA	NA	NA
77	SMARCA4	cn_amp	NA	cn_amp	3.44	0.335;2;32,35	19p13.2	19p13.2	NA	NA	CN_gain	33	19	NA	NM_001128849.1	NA	cn_amp	cn_amp	NA	NA	NA	NA	NA	NA	NA	Uncertain significance	NA	NA	NA
77	STK11	cn_amp	NA	cn_amp	4.65	0.372;2;32,43	19p13.3	19p13.3	NA	NA	CN_gain	8	6	NA	NM_000455.4	NA	cn_amp	cn_amp	NA	NA	NA	NA	NA	NA	NA	Uncertain significance	NA	NA	NA
77	DOT1L	cn_amp	NA	cn_amp	4.53	0.275;5;16,30,30,30,32	19p13.3	19p13.3	NA	NA	CN_gain	28	20	NA	NM_032482.2	NA	cn_amp	cn_amp	NA	NA	NA	NA	NA	NA	NA	Uncertain significance	NA	NA	NA
77	GNA11	cn_amp	NA	cn_amp	5.49	0.308;5;30,30,31,31,32	19p13.3	19p13.3	NA	NA	CN_gain	7	7	NA	NM_002067.4	NA	cn_amp	cn_amp	NA	NA	NA	NA	NA	NA	NA	Uncertain significance	NA	NA	NA
77	MAP2K2	cn_amp	NA	cn_amp	3.82	0.238;3;10,30,31	19p13.3	19p13.3	NA	NA	CN_gain	10	7	NA	NM_030662.3	NA	cn_amp	cn_amp	NA	NA	NA	NA	NA	NA	NA	Uncertain significance	NA	NA	NA
77	EP300	cn_amp	NA	cn_amp	3.21	0.184;6;10,10,11,11,32,36	22q13.2	22q13.2	NA	NA	CN_gain	31	17	NA	NM_001429.3	NA	cn_amp	cn_amp	NA	NA	NA	NA	NA	NA	NA	Uncertain significance	NA	NA	NA
77	RAF1	cn_amp	NA	cn_amp	7.06	NA;0;NA	3p25.2	3p25.2	NA	NA	CN_gain	15	15	NA	NM_002880.3	NA	cn_amp	cn_amp	NA	NA	NA	NA	NA	NA	NA	Uncertain significance	NA	NA	NA
78	GNA13	missense_variant	4	p.K204N	0.0513	1404	17	63010897	NA	NA	K204	T	G	0	NM_006572.5	p.Lys204Asn	c.612A>C	NM_006572.5(GNA13):c.612A>C(p.Lys204Asn)	4	12	1	14	NA	NA	PM1;PM2;PP3	Uncertain significance	17	NOVEL	131445;15;616;2
78	RPTOR	cn_amp	NA	cn_amp	4.21	0.235;12;17,20,21,22,22,23,23,24,25,26,28,32	17q25.3	17q25.3	NA	NA	CN_gain	34	28	NA	NM_020761.2	NA	cn_amp	cn_amp	NA	NA	NA	NA	NA	NA	NA	Uncertain significance	NA	NA	NA
78	PDK1	cn_amp	NA	cn_amp	3.33	0.156;1;16	2q31.1	2q31.1	NA	NA	CN_gain	12	8	NA	NM_001278549.1	NA	cn_amp	cn_amp	NA	NA	NA	NA	NA	NA	NA	Uncertain significance	NA	NA	NA
78	NFE2L2	cn_amp	NA	cn_amp	4	NA;0;NA	2q31.2	2q31.2	NA	NA	CN_gain	5	4	NA	NM_006164.4	NA	cn_amp	cn_amp	NA	NA	NA	NA	NA	NA	NA	Uncertain significance	NA	NA	NA
78	STAT4	cn_amp	NA	cn_amp	3.79	0.183;3;11,16,28	2q32.2	2q32.2	NA	NA	CN_gain	22	19	NA	NM_001243835.1	NA	cn_amp	cn_amp	NA	NA	NA	NA	NA	NA	NA	Uncertain significance	NA	NA	NA
78	SF3B1	cn_amp	NA	cn_amp	4.04	0.134;3;12,14,15	2q33.1	2q33.1	NA	NA	CN_gain	24	20	NA	NM_001005526.2	NA	cn_amp	cn_amp	NA	NA	NA	NA	NA	NA	NA	Uncertain significance	NA	NA	NA
78	FANCD2	intron_variant	30	c.2976+9A>T	0.0561	659	3	10119890	NA	NA	Intron30_variant	A	T	0	NM_001018115.2	NA	c.2976+9A>T	NM_001018115.2(FANCD2):c.2976+9A>T	4	4	1	10	NA	NA	PM2	Uncertain significance	9.8	NOVEL	79235;18;273;1
78	MET	cn_amp	NA	cn_amp	3.37	0.143;6;11,11,12,13,14,24	7q31.2	7q31.2	NA	NA	CN_gain	28	20	NA	NM_000245.3	NA	cn_amp	cn_amp	NA	NA	NA	NA	NA	NA	NA	Uncertain significance	NA	NA	NA
78	PRKDC	cn_amp	NA	cn_amp	3.84	0.213;6;16,18,21,24,24,25	8q11.21	8q11.21	NA	NA	CN_gain	81	68	NA	NM_006904.6	NA	cn_amp	cn_amp	NA	NA	NA	NA	NA	NA	NA	Uncertain significance	NA	NA	NA
78	NBN	cn_amp	NA	cn_amp	3.7	NA;0;NA	8q21.3	8q21.3	NA	NA	CN_gain	16	15	NA	NM_002485.4	NA	cn_amp	cn_amp	NA	NA	NA	NA	NA	NA	NA	Uncertain significance	NA	NA	NA
78	RUNX1T1	cn_amp	NA	cn_amp	3.48	NA;0;NA	8q21.3	8q21.3	NA	NA	CN_gain	13	8	NA	NM_001198679.1	NA	cn_amp	cn_amp	NA	NA	NA	NA	NA	NA	NA	Uncertain significance	NA	NA	NA
78	MYC	cn_amp	NA	cn_amp	3.74	NA;0;NA	8q24.21	8q24.21	NA	NA	CN_gain	3	2	NA	NM_002467.4	NA	cn_amp	cn_amp	NA	NA	NA	NA	NA	NA	NA	Uncertain significance	NA	NA	NA
78	NOTCH1	synonymous_variant	4	p.C204=	0.5475	590	9	139417432	NA	NA	C204	G	A	1.933e-05	NM_017617.4	p.Cys204=	c.612C>T	NM_017617.4(NOTCH1):c.612C>T(p.Cys204=)	9	32	51	128	NA	NA	BP4;BP7	Likely benign	90.8	NOVEL	35201;20;115;1
79	ATM	synonymous_variant	7	p.Y288=	0.281	416	11	108115716	NA	NA	LOF	T	C	0	NM_000051.3	p.Tyr288=	c.864T>C	NM_000051.3(ATM):c.864T>C(p.Tyr288=)	4	19	12	34	-1	-1	LOW.synonymous_variant	Likely Benign
79	MTOR	missense_variant	31	p.Q1496L	0.917	1234	1	11210266	NA	NA	Q1496	T	A	0	NM_004958.3	p.Gln1496Leu	c.4487A>T	NM_004958.3(MTOR):c.4487A>T(p.Gln1496Leu)	58	66	255	378	0	-1		uncertain
79	CCND1	cn_amp	NA	cn_amp	14.45	NA	11q13.3	11q13.3	NA	NA	CN_gain	13	13	NA	NA	NA	NA	cn_amp	NA	NA	NA	NA	NA	NA	NA	NA
79	FGF19	cn_amp	NA	cn_amp	12.15	NA	11q13.3	11q13.3	NA	NA	CN_gain	10	10	NA	NA	NA	NA	cn_amp	NA	NA	NA	NA	NA	NA	NA	NA
79	FGF3	cn_amp	NA	cn_amp	12.85	NA	11q13.3	11q13.3	NA	NA	CN_gain	11	11	NA	NA	NA	NA	cn_amp	NA	NA	NA	NA	NA	NA	NA	NA
79	FGF4	cn_amp	NA	cn_amp	15.29	NA	11q13.3	11q13.3	NA	NA	CN_gain	11	11	NA	NA	NA	NA	cn_amp	NA	NA	NA	NA	NA	NA	NA	NA
79	EMSY	cn_amp	NA	cn_amp	14.17	NA	11q13.5	11q13.5	NA	NA	CN_gain	29	29	NA	NA	NA	NA	cn_amp	NA	NA	NA	NA	NA	NA	NA	NA
79	NF1	cn_del	NA	cn_del	0.76	NA	17q11.2	17q11.2	NA	NA	CN_loss	71	59	NA	NA	NA	NA	cn_del	NA	NA	NA	NA	NA	NA	NA	NA
79	MTOR	cn_amp	NA	cn_amp	5.7	NA	1p36.22	1p36.22	NA	NA	CN_gain	65	65	NA	NA	NA	NA	cn_amp	NA	NA	NA	NA	NA	NA	NA	NA
79	PRSS8	missense_variant	6	p.G307R	0.286	563	16	31143443	NA	NA	G307	C	G	0	NM_002773.4	p.Gly307Arg	c.919G>C	NM_002773.4(PRSS8):c.919G>C(p.Gly307Arg)	3	8	34	77	1	-1		uncertain
79	EP300	missense_variant	23	p.V1271F	0.653	1325	22	41562607	NA	NA	V1271	G	T	0	NM_001429.3	p.Val1271Phe	c.3811G>T	NM_001429.3(EP300):c.3811G>T(p.Val1271Phe)	55	83	120	210	1	-1		uncertain
79	FGFR3	cn_amp	NA	cn_amp	3.29	NA	4p16.3	4p16.3	NA	NA	CN_gain	46	32	NA	NA	NA	NA	cn_amp	NA	NA	NA	NA	NA	NA	NA	NA
79	RNF43	missense_variant	9	p.V627L	0.35	1093	17	56435258	NA	NA	V627	C	G	0	NM_017763.5	p.Val627Leu	c.1879G>C	NM_017763.5(RNF43):c.1879G>C(p.Val627Leu)	12	40	50	148	1	-1		uncertain
79	NOTCH4	cn_amp	NA	cn_amp	4.84	NA	6p21.32	6p21.32	NA	NA	CN_gain	57	57	NA	NA	NA	NA	cn_amp	NA	NA	NA	NA	NA	NA	NA	NA
79	NBN	cn_amp	NA	cn_amp	3.2	NA	8q21.3	8q21.3	NA	NA	CN_gain	22	19	NA	NA	NA	NA	cn_amp	NA	NA	NA	NA	NA	NA	NA	NA
79	MYC	cn_amp	NA	cn_amp	3.8	NA	8q24.21	8q24.21	NA	NA	CN_gain	12	10	NA	NA	NA	NA	cn_amp	NA	NA	NA	NA	NA	NA	NA	NA
79	FAT3	missense_variant	4	p.I1326M	0.783	2416	11	92495330	NA	NA	I1326	C	G	0	NM_001008781.2	p.Ile1326Met	c.3978C>G	NM_001008781.2(FAT3):c.3978C>G(p.Ile1326Met)	100	206	295	460	3	-1	functional.Pred|3	uncertain
79	GRIN2A	missense_variant	7	p.I463V	0.318	1593	16	9934903	NA	NA	I463	T	C	0	NM_000833.4	p.Ile463Val	c.1387A>G	NM_000833.4(GRIN2A):c.1387A>G(p.Ile463Val)	41	54	59	84	2	-1		uncertain
79	SYK	cn_amp	NA	cn_amp	3.15	NA	9q22.2	9q22.2	NA	NA	CN_gain	18	13	NA	NA	NA	NA	cn_amp	NA	NA	NA	NA	NA	NA	NA	NA
80	CHUK	missense_variant	1	p.L31R	0.2913	309	10	101989198	NA	NA	L31	A	C	0	NM_001278.4	p.Leu31Arg	c.92T>G	NM_001278.4(CHUK):c.92T>G(p.Leu31Arg)	2	5	24	30	NA	NA	PM1;PM2;PP3	Uncertain significance	26.4	NOVEL	14363;3;72;1
80	FAT3	missense_variant	1	p.E299K	0.2303	1381	11	92086173	rs780987790	COSM933030,COSM933031,COSM4037435	E299	G	A	2.037e-05	NM_001008781.2	p.Glu299Lys	c.895G>A	NM_001008781.2(FAT3):c.895G>A(p.Glu299Lys)	27	50	24	44	NA	NA	PM1;PP3	Uncertain significance	90.2	COSMIC	177295;51;506;2
80	FAT3	missense_variant	1	p.I546F	0.5074	1626	11	92086914	rs763402792	NA	I546	A	T	4.072e-06	NM_001008781.2	p.Ile546Phe	c.1636A>T	NM_001008781.2(FAT3):c.1636A>T(p.Ile546Phe)	52	113	65	111	NA	NA	PM1;BP4	Uncertain significance	203.6	NOVEL	189754;20;997;2
80	PIK3C2G	frameshift_variant	20	p.I928fs	0.2024	1518	12	18644480	NA	NA	LOF	GA	G	0	NM_001288772.1	p.Ile928fs	c.2782del	NM_001288772.1(PIK3C2G):c.2782del(p.Ile928fs)	27	38	21	51	NA	NA	PM2	Uncertain significance	80.2	NOVEL	NA
80	PIK3R2	missense_variant	15	p.T630M	0.1735	559	19	18279616	rs757901079	NA	T630	C	T	8.285e-06	NM_005027.3	p.Thr630Met	c.1889C>T	NM_005027.3(PIK3R2):c.1889C>T(p.Thr630Met)	5	7	15	32	NA	NA	PM1;BP4	Uncertain significance	26	NOVEL	68864;19;102;2
80	ALK	synonymous_variant	11	p.L664=	0.5304	920	2	29498014	NA	NA	L664	C	T	0	NM_004304.4	p.Leu664=	c.1992G>A	NM_004304.4(ALK):c.1992G>A(p.Leu664=)	39	42	55	104	NA	NA	PM2;BP4;BP7	Likely benign	126.4	NOVEL	109993;14;362;1
80	ALK	synonymous_variant	3	p.S295=	0.2465	353	2	29917783	NA	NA	S295	G	A	8.147e-06	NM_004304.4	p.Ser295=	c.885C>T	NM_004304.4(ALK):c.885C>T(p.Ser295=)	5	8	18	16	NA	NA	BP4;BP7	Likely benign	25.4	NOVEL	59527;19;132;1
80	GNAS	missense_variant	8	p.T847I	0.3829	1170	20	57484430	NA	NA	T847	C	T	0	NM_080425.3	p.Thr847Ile	c.2540C>T	NM_080425.3(GNAS):c.2540C>T(p.Thr847Ile)	17	59	52	138	NA	NA	PM1;PM2;PP3	Uncertain significance	123	NOVEL	447247;41;306;1
80	MITF	cn_amp	NA	cn_amp	4.12	NA;0;NA	3p13	3p13	NA	NA	CN_gain	12	10	NA	NM_000248.3	NA	cn_amp	cn_amp	NA	NA	NA	NA	NA	NA	NA	Uncertain significance	NA	NA	NA
80	PDGFRA	synonymous_variant	11	p.T526=	0.3121	721	4	55140717	rs142562038	COSM3301353	T526	G	A	0.0002	NM_006206.4	p.Thr526=	c.1578G>A	NM_006206.4(PDGFRA):c.1578G>A(p.Thr526=)	19	22	32	41	NA	NA	BP4;BP7	Likely benign	64	NOVEL	80739;19;268;1
80	BRAF	missense_variant	15	p.V600E	0.6842	1593	7	140453136	rs113488022	COSM476	V600	A	T	4.065e-06	NM_004333.4	p.Val600Glu	c.1799T>A	NM_004333.4(BRAF):c.1799T>A(p.Val600Glu)	74	125	116	257	NA	Pathogenic;Likely_pathogenic	PM1;PM2;PP3;PP5	Likely pathogenic	295	HOT	515759;84;516;2
80	CDKN2A	frameshift_variant	1	p.Y44fs	0.6992	246	9	21974694	NA	COSM4448823,COSM4448824,COSM4448825	LOF	CG	C	0	NM_000077.4	p.Tyr44fs	c.132del	NM_000077.4(CDKN2A):c.132del(p.Tyr44fs)	6	12	44	48	NA	NA	PVS1;PM2	Likely pathogenic	51.6	NOVEL	382314;1;8604;1
80	BCOR	stop_gained	12	p.E1539*	0.4208	884	X	39914645	NA	NA	LOF	C	A	0	NM_001123383.1	p.Glu1539*	c.4615G>T	NM_001123383.1(BCOR):c.4615G>T(p.Glu1539*)	28	48	22	63	NA	NA	PVS1;PM2;PP3	Pathogenic	92.2	NOVEL	101274;17;299;1
81	KMT2D	synonymous_variant	49	p.A5262A	0.128	895	12	49418728	NA	NA	LOF	G	A	0.0002	NM_003482.3	p.Ala5262Ala	c.15786C>T	NM_003482.3(KMT2D):c.15786C>T(p.Ala5262Ala)	9	13	18	18	-1	-1	LOW.splice_region_variant&synonymous_variant	Likely Benign
81	NTRK3	synonymous_variant	3	p.R14=	0.136	760	15	88799345	rs111731219	NA	LOF	G	T	0	NM_001012338.2	p.Arg14=	c.40C>A	NM_001012338.2(NTRK3):c.40C>A(p.Arg14=)	5	17	10	19	-1	-1	LOW.synonymous_variant	Likely Benign
81	ATM	splice_acceptor_variant	52	NA	0.18	1157	11	108203488	NA	NA	Exon52_splice_site	G	T	0	NM_000051.3	NA	c.7789-1G>T	NM_000051.3(ATM):c.7789-1G>T	17	22	20	33	3	-1	LOF.HIGH	Likely Pathogenic
81	BRAF	missense_variant	15	p.V600E	0.198	1925	7	140453136	rs113488022	COSM476	V600	A	T	0	NM_004333.4	p.Val600Glu	c.1799T>A	NM_004333.4(BRAF):c.1799T>A(p.Val600Glu)	34	42	28	29	2	5|5|5|5|5|5|5|5	ClinVar=5	Pathogenic
